# Supplementary material for: Unraveling the Genetic Elements Involved in Shoot and Root Growth Regulation by Jasmonate in Rice Using a Genome-Wide Association Study
Source: Rice (N Y). 2019 Sep 4;12:69. doi: 10.1186/s12284-019-0327-5 (PMC6726733; doi:10.1186/s12284-019-0327-5)
Supplement: Supplementary file 3 — Table S3. Effects of 5 μM JA on the phenotypic variation of the growth traits for 155 rice accessions. (CSV 12 kb) [file 12284_2019_327_MOESM3_ESM.csv]

Var	RTL	RTW	SHL	SHW	TTW	Group
G1	-0.656138999	0.023817136	-0.424170175	-0.266598012	-0.199148651	Indica			accessions were indicated in the manuscript
G10	-0.686305993	0.04088785	-0.441861413	-0.320960821	-0.241430743	Indica			accessions were used in the preliminary test
G100	-0.723598899	0.244565217	-0.494062559	-0.395380011	-0.293469483	Japonica
G101	-0.700884743	-0.111575283	-0.485790972	-0.244550442	-0.18982165	Japonica
G102	-0.691315607	-0.236842105	-0.455205194	-0.256191253	-0.193313487	Indica
G103	-0.741134427	-0.088967972	-0.469618316	-0.317795704	-0.248324951	Japonica
G104	-0.647285231	0.010915197	-0.397385633	-0.230280539	-0.177474994	Indica
G105	-0.680356724	-0.132124352	-0.373039944	-0.220632263	-0.174720456	Indica
G106	-0.724451679	-0.055990156	-0.393994411	-0.267486308	-0.202255232	Japonica
G107	-0.780161482	0.012110727	-0.402853418	-0.279521251	-0.217796232	Japonica
G108	-0.658439009	0.175132509	-0.379251592	-0.27124417	-0.215248186	mix
G109	-0.51046278	-0.162521689	-0.344082999	-0.196395963	-0.149826939	Indica
G11	-0.583513963	0.294392523	-0.411432936	-0.339920123	-0.263430688	Indica
G113	-0.736861982	-0.364098837	-0.450584437	-0.304852092	-0.247150408	Indica
G117	-0.707081999	-0.294828869	-0.504429162	-0.353498819	-0.2699852	Japonica
G119	-0.670489513	0.017857143	-0.549184377	-0.316692671	-0.234391528	Indica
G12	-0.534170337	0.023460722	-0.361366881	-0.308542751	-0.233126517	Indica
G124	-0.761551277	0.09915372	-0.357888533	-0.20634516	-0.152843006	Japonica
G125	-0.886700798	0.237547893	-0.480527762	-0.233537013	-0.176944851	Indica
G126	-0.628894239	-0.108797501	-0.381605914	-0.184675091	-0.140260147	Japonica
G128	-0.572359387	-0.024685714	-0.393461156	-0.189576635	-0.140446972	Japonica
G129	-0.673922152	-0.102663438	-0.412476856	-0.257195827	-0.196813449	Indica
G130	-0.822128923	-0.218430034	-0.553981826	-0.349023424	-0.265810501	Japonica
G131	-0.698859723	-0.139457105	-0.518766144	-0.307761088	-0.229740681	Japonica
G132	-0.688017953	0.073059361	-0.664567186	-0.405853292	-0.293184946	Indica
G134	-0.741325735	-0.170958904	-0.440384982	-0.263159523	-0.2066373	Japonica
G138	-0.902775254	0.237327189	-0.539408541	-0.427373147	-0.338271343	Indica
G139	-0.777758227	0.316666667	-0.327459023	-0.224793571	-0.170469261	Indica
G14	-0.733867764	-0.019607843	-0.480613983	-0.445687291	-0.358453774	Indica
G140	-0.704159236	0.31092437	-0.327346596	-0.253377261	-0.19226883	Indica
G141	-0.773040512	0.349557522	-0.344369647	-0.245932969	-0.18460859	Indica
G143	-0.873138957	-0.084148728	-0.408774142	-0.280654128	-0.213929815	Indica
G144	-0.755525876	0.0625	-0.341433341	-0.226648076	-0.17464336	Indica
G146	-0.614291239	0.426470588	-0.301477473	-0.18696215	-0.141046836	Indica
G147	-0.718438793	0.115833333	-0.420336881	-0.270949862	-0.202372255	Indica
G150	-0.753954717	0.344092497	-0.317734821	-0.202857569	-0.149648324	Indica
G152	-0.592760777	-0.096114519	-0.517112348	-0.32179313	-0.232707641	Japonica
G154	-0.752265539	-0.038277512	-0.484934008	-0.320554929	-0.239981481	Japonica
G155	-0.799690043	0.009157918	-0.532822958	-0.345449245	-0.24793201	Indica
G156	-0.757245286	0.059440559	-0.394645143	-0.272443634	-0.199472114	Indica
G158	-0.711532597	0.016899767	-0.436511038	-0.269396919	-0.198014025	Japonica
G16	-0.803100902	-0.037181996	-0.40119941	-0.258406437	-0.196105813	Japonica
G161	-0.914357282	0.096446701	-0.542687864	-0.406811726	-0.310214186	Indica
G162	-0.676594121	0.362908497	-0.361168235	-0.286712961	-0.21607418	Indica
G163	-0.7292157	-0.005147059	-0.446355689	-0.30237055	-0.223340356	Indica
G165	-0.802266407	-0.399560117	-0.52514534	-0.37008778	-0.284585843	Indica
G166	-0.6583688	0.262878033	-0.37176148	-0.26744258	-0.199272821	Indica
G167	-0.847619847	-0.169230769	-0.431889203	-0.375350909	-0.295088394	Indica
G169	-0.715340363	-0.074535352	-0.495116935	-0.311798135	-0.23724088	Indica
G17	-0.680878594	-0.033210332	-0.406524518	-0.351815085	-0.266333553	Indica
G171	-0.668733501	-0.164121077	-0.52100277	-0.349532285	-0.263476167	Indica
G172	-0.728057882	-0.066860465	-0.485660172	-0.390117474	-0.304008364	Indica
G173	-0.671326665	-0.037267081	-0.494026342	-0.333662857	-0.2530741	Indica
G177	-0.708051354	0.347415231	-0.47883917	-0.356023235	-0.265893348	Japonica
G178	-0.680592631	-0.210805085	-0.442744788	-0.239624465	-0.178054094	Japonica
G179	-0.654456445	-0.093117409	-0.470986564	-0.373597621	-0.281684109	Japonica
G18	-0.649355274	0.154818059	-0.378293653	-0.245654988	-0.184225087	Indica
G180	-0.785791359	0.340664376	-0.316866659	-0.202732112	-0.148982118	Indica
G181	-0.765166321	0.066202091	-0.442767072	-0.279022505	-0.206791862	Indica
G183	-0.677048214	-0.212351946	-0.504669	-0.336299403	-0.236353257	Indica
G186	-0.721181568	-0.168661182	-0.598814415	-0.44725687	-0.34096654	Indica
G187	-0.706213365	0.030655391	-0.423354763	-0.286443236	-0.213871825	Japonica
G189	-0.916927308	0.116591928	-0.598064247	-0.42575527	-0.317396357	Indica
G190	-0.703352437	-0.095439189	-0.487508371	-0.262416272	-0.198871673	Indica
G192	-0.722350993	0.088709677	-0.405311677	-0.272694742	-0.208737969	Indica
G193	-0.596238443	-0.192982456	-0.404411381	-0.212850139	-0.155556707	Japonica
G194	-0.63099475	-0.245714286	-0.434574497	-0.234691427	-0.172053569	Japonica
G195	-0.664917976	-0.380851564	-0.466639747	-0.299483589	-0.230366575	Japonica
G2	-0.828762072	0.216297787	-0.494100403	-0.334589231	-0.254207191	Indica
G200	-0.729102359	-0.136147186	-0.443707736	-0.271058974	-0.207400258	Japonica
G201	-0.66603485	0.314006024	-0.431880431	-0.309950965	-0.236586113	Indica
G202	-0.572316667	0.394620557	-0.449341137	-0.271103153	-0.202979846	Japonica
G203	-0.692173211	-0.140206186	-0.490006468	-0.285693926	-0.209732575	Japonica
G204	-0.666811429	-0.155825792	-0.440913105	-0.290500867	-0.230139389	Japonica
G205	-0.711925732	-0.125922023	-0.529728077	-0.360248273	-0.265321324	Indica
G206	-0.537411789	-0.113978495	-0.452506086	-0.24466593	-0.179628922	Japonica
G207	-0.73285771	-0.103574444	-0.532233155	-0.37544788	-0.289434744	mix
G208	-0.763120376	0.048140044	-0.398176768	-0.230292542	-0.173800546	Indica
G209	-0.671134089	0.104815864	-0.388527289	-0.221982799	-0.170112774	Indica
G21	-0.686097688	0.261111111	-0.310936691	-0.21610655	-0.161542432	Indica
G210	-0.601043858	0.026369168	-0.389838816	-0.201238062	-0.154128419	Japonica
G212	-0.61142555	-0.1577522	-0.440259892	-0.270956178	-0.202437023	Japonica
G214	-0.680387961	0.005530417	-0.356320663	-0.235299608	-0.175017886	Japonica
G216	-0.549884748	-0.183333333	-0.416264815	-0.244693526	-0.18504103	Japonica
G217	-0.662222484	0.083036304	-0.460625776	-0.264319687	-0.196293602	Japonica
G219	-0.706470221	0.199885057	-0.43786341	-0.248391117	-0.17967977	Indica
G22	-0.626960759	0.086518133	-0.367605397	-0.266466943	-0.192099825	Indica
G220	-0.632946254	0.114754098	-0.384518433	-0.246562672	-0.179285729	Japonica
G221	-0.596839836	-0.004891684	-0.416433951	-0.208110784	-0.157926758	Japonica
G222	-0.540551728	-0.01384083	-0.411222957	-0.203517348	-0.151023085	Japonica
G223	-0.62697822	-0.554151625	-0.426503992	-0.236744346	-0.183353331	Japonica
G24	-0.603322594	0.374269006	-0.365793881	-0.283971764	-0.22077994	mix
G25	-0.682629009	0.26115816	-0.380994625	-0.225745489	-0.169346182	Japonica
G299	-0.579773336	0.02173913	-0.45080016	-0.282112327	-0.211246724	Japonica
G3	-0.618947133	0.292372881	-0.359977866	-0.260632379	-0.192237594	Indica
G30	-0.740216562	-0.036637931	-0.380456576	-0.314334917	-0.240254171	Indica
G31	-0.726291759	0.193847656	-0.383160946	-0.25724287	-0.18841871	Indica
G32	-0.677207117	0.228367193	-0.360295528	-0.207439079	-0.153809475	Indica
G35	-0.715842776	0.272479901	-0.345925674	-0.210359247	-0.150333785	Indica
G36	-0.71826327	0.311004785	-0.381073102	-0.248951997	-0.180743834	Indica
G37	-0.752145662	0.07624283	-0.432017324	-0.243728716	-0.180115551	Indica
G38	-0.573981546	-0.284735812	-0.415558595	-0.223734768	-0.15798036	Japonica
G39	-0.662613685	0.294628889	-0.433307093	-0.239717542	-0.174946512	Indica
G4	-0.598847242	0.275193798	-0.310024062	-0.199921212	-0.148121504	Indica
G40	-0.969750034	0.186813187	-0.441408175	-0.306588139	-0.23727125	Indica
G42	-0.744013024	0.080882353	-0.373088726	-0.276361991	-0.211411502	Indica
G43	-0.703046642	-0.162025316	-0.390211432	-0.322475226	-0.235450971	Indica
G45	-0.680275541	0.124601205	-0.396292813	-0.25063037	-0.184335502	Japonica
G46	-0.719940116	-0.211538462	-0.519320657	-0.346298599	-0.264074262	Japonica
G47	-0.73050744	0.045685279	-0.43691253	-0.31109588	-0.227066784	Japonica
G48	-0.602150929	0.019200627	-0.381114484	-0.278368238	-0.220384988	Japonica
G49	-0.708263157	0.071111111	-0.656821011	-0.420610327	-0.315424286	Indica
G5	-0.57615151	0.234636872	-0.328060158	-0.259601175	-0.197500882	Indica
G50	-0.72304182	-0.260860528	-0.550839784	-0.385839675	-0.287991257	Japonica
G51	-0.513335125	-0.007116004	-0.383881433	-0.27720067	-0.209190308	Indica
G52	-0.485720372	0.183743382	-0.357513603	-0.253434194	-0.188828876	Indica
G53	-0.808618487	-0.190416141	-0.457441708	-0.305369218	-0.235426793	Indica
G54	-0.769927089	0.039037855	-0.417352395	-0.310702043	-0.238128081	Indica
G56	-0.661383222	0.26911315	-0.395680945	-0.281047454	-0.208056228	Indica
G57	-0.733831633	0.273127753	-0.376426376	-0.237173614	-0.174310077	Indica
G59	-0.642911549	-0.029255319	-0.386729901	-0.218126554	-0.172255339	Indica
G6	-0.646614369	0.062716263	-0.385513924	-0.231069327	-0.169405288	Indica
G61	-0.720461791	-0.05125803	-0.41796441	-0.280034522	-0.203573068	Japonica
G62	-0.610273866	0.218992248	-0.428629371	-0.342418895	-0.25600848	Indica
G63	-0.619418721	-0.129384026	-0.415102933	-0.334509672	-0.25675599	Indica
G64	-0.512312093	0.374592834	-0.34839496	-0.262493153	-0.198069601	Indica
G65	-0.67758579	0.504624491	-0.356053257	-0.256286123	-0.18686036	Indica
G67	-0.769666324	-0.189268868	-0.440683049	-0.310189372	-0.237164904	Indica
G68	-0.780583797	0.086466165	-0.43512335	-0.344234763	-0.255867219	mix
G69	-0.641937649	0.125991903	-0.364612944	-0.230758345	-0.171670392	Indica
G7	-0.660089248	-0.313868613	-0.378622581	-0.317984858	-0.235435148	Indica
G70	-0.83530745	0.005573535	-0.453028247	-0.339842998	-0.257941788	Indica
G72	-0.734409557	-0.067226891	-0.487879854	-0.371510047	-0.282671879	Indica
G73	-0.678859232	-0.078125	-0.41783798	-0.296928981	-0.225632679	Indica
G74	-0.561522191	-0.057251329	-0.361847483	-0.214508605	-0.165492223	Indica
G77	-0.648040504	0.050478677	-0.406631465	-0.280431028	-0.210888266	Indica
G78	-0.764217323	-0.037349398	-0.479196462	-0.26352986	-0.207949678	Indica
G79	-0.665045932	-0.056282451	-0.446007926	-0.285158816	-0.221058531	Indica
G8	-0.630506202	0.216080402	-0.325389817	-0.266354622	-0.19717218	Indica
G83	-0.589474292	-0.090994371	-0.410745868	-0.19244173	-0.148253923	Japonica
G84	-0.6573696	0.043792911	-0.364978047	-0.183453374	-0.137427111	Japonica
G85	-0.68767424	-0.112349398	-0.353058631	-0.268333664	-0.19533719	Japonica
G86	-0.749023858	0.181168831	-0.36551219	-0.242822614	-0.185634919	Japonica
G88	-0.733469689	0.096532334	-0.474211019	-0.381430962	-0.286674673	Japonica
G89	-0.634537095	-0.105965463	-0.401164013	-0.206674888	-0.161954334	Japonica
G9	-0.564602079	0.11627907	-0.331660789	-0.251271624	-0.189172244	Indica
G90	-0.642292165	-0.138934003	-0.413858028	-0.259081067	-0.191007911	Japonica
G91	-0.631045433	0.060518732	-0.405192375	-0.229557776	-0.180794192	Japonica
G92	-0.596886918	0.18670828	-0.392415328	-0.21992222	-0.166680396	Japonica
G93	-0.666399926	0.01981352	-0.612237071	-0.416451011	-0.298356111	Indica
G94	-0.571972993	0.186722637	-0.336741162	-0.208565133	-0.162826404	Indica
G95	-0.531030138	0.151511063	-0.315757951	-0.183966789	-0.141726059	Indica
G98	-0.769047345	0.115296198	-0.350205222	-0.224577675	-0.176078312	Japonica
G99	-0.657634165	0.397762951	-0.418606137	-0.301735854	-0.218435968	Indica
IR64	-0.669172461	0.147124295	-0.436630525	-0.288424767	-0.213269212	Indica
KI						Japonica
