# Supplementary material for: Unraveling the Genetic Elements Involved in Shoot and Root Growth Regulation by Jasmonate in Rice Using a Genome-Wide Association Study
Source: Rice (N Y). 2019 Sep 4;12:69. doi: 10.1186/s12284-019-0327-5 (PMC6726733; doi:10.1186/s12284-019-0327-5)
Supplement: Supplementary file 5 — Table S4. List of signification markers of detected QTLs at p-value < 3.0E-04. The start (site 1) and end positions (site 2) of each QTL were estimated by expanded 25 kb to both terminals base on the LD linkage analysis. Chr for chromosome, RTW for root dry weight, SHW for shoot dry weight, RTL for root length, SHL for shoot length. (XLSX 24 kb) [file 12284_2019_327_MOESM5_ESM.xlsx]

## Sheet: Sheet1
No.	QTLs name	Trait	Chr	Site 1	Site 2	QTL size	Marker	p-value
						(kb)		Whole panel	Indica	Japonica
1	qTTW1	TTW	1	1630772	1680775	50.003	Dj01_01655772F		0.000199
2							Dj01_01655775R		0.000199
3	qSHL1	SHL	1	9646548	10305110	658.562	Sj01_09893052F	6.47e-05
4							Sj01_10048970F	6.47e-05
5							Sj01_10267430F	6.47e-05
6	qTTW2	TTW	1	34273625	34328316	54.691	Sj01_34298625R	0.000221
7							Sj01_34303316F	0.000294
8	qSHW1/qTTW3	SHW/TTW	1	38490041	39022056	532.015	Dj01_38614134F		0.000213
9							Dj01_38614137R		0.00031
10							Sj01_38847771R		0.00092404
11							Sj01_38997056R		0.000221
12	qSHL2	SHL	1	40676640	40883294	206.654	Sj01_40720698R	0.000878
13							Sj01_40754320R	0.000878
14	qSHW2	SHW	2	9259999	9437203	177.204	Dj02_09284999R	0.000113
15							Dj02_09400564R	0.000167
16	qRTL1	RTL	2	28892047	29923378	1031.33	Dj02_29022158F	6.46e-05	0.00025188
17							Dj02_29898378R	0.000514
18	qRTL2	RTL	3	9924935	10008079	83.144	Dj03_09951591R	0.000122
19							Dj03_09983079R	0.000642
20	qRTW1	RTW	3	13856737	13994333	137.596	Dj03_13914842F	0.000241	0.000241
21	qTTW4	TTW	3	34118296	35541865	1423.57	Sj03_34143296F		0.000191
22							Dj03_35137864R		0.000535
23							Sj03_35516865R		4.47e-05
24	qSHW3	SHW	4	30452063	30662729		Sj04_30483968R			0.000245
25	qTTW5	TTW	4	32708348	32876563	168.215	Sj04_32762279R			7.28e-06
26							Sj04_32770705R			0.000278
27							Sj04_32796870R	0.000181		4.69e-05
28							Sj04_32851563F	0.000102		3.73e-06
29	qRTL3	RTL	5	6115639	6264618	148.979	Dj05_06239618F		0.00031242
30	qSHL3	SHL	5	13747142	14189391	442.249	Dj05_13772142R			6.7e-05
31							Dj05_13984586F			0.000151
32							Sj05_13984614F			1.52e-05
33							Sj05_14006708F			1.52e-05
34	qRTW2	RTW	5	22881906	23226825	344.919	Sj05_22906906F	0.000145	0.000145
35	qTTW6	TTW	6	3176249	3246188	69.939	Sj06_03201249F	0.000102
36							Sj06_03217358R	0.0008
37							Sj06_03221188F	0.0008
38	qRTW3	RTW	7	15025379	15246404	221.025	Dj07_15070163F	0.00051	0.00051
39							Dj07_15070437R	0.00051	0.00051
40							Sj07_15075475R	2.07e-05	2.07e-05
41							Dj07_15190029R	0.00051	0.00051
42							Dj07_15193703R	0.00051	0.00051
43							Dj07_15193795F	0.00051	0.00051
44							Sj07_15209762R	0.000277	0.000277
45	qSHL4	SHL	8	3494808	3574058	79.25	Sj08_03549058R	0.000874
46	qSHW4	SHW	8	21499758	21577796	78.038	Dj08_21539615F	0.000113
47	qTTW7	TTW	9	1587803	1639956	52.153	Dj09_01612803F			0.000131
48							Dj09_01614956F			0.000131
49	qSHL5	SHL	11	20365552	20415555	50.003	Dj11_20390552F			0.000105
50							Dj11_20390555R			0.000105
51	qSHW5	SHW	11	27254747	27349356	94.609	Dj11_27281262R		0.00093209
52	qSHW6/ qSHL6	SHW/ SHL	12	2812596	3001661	189.065	Sj12_02947152R	0.000426
53							Sj12_02947164F	0.000426
54							Dj12_2975990R	0.000202
55	qSHL7	SHL	12	10748302	10888851	140.549	Dj12_10784911F		1.1e-05
56	qSHW7/qTTW8	SHW/ TTW	12	24031700	24645815	614.115	Dj12_24056700R		0.000738
57							Sj12_24257096R		0.000124

## Sheet: Sheet2
No.	QTLs name	Trait	Chr	Site 1	Site 2	Marker	p-value
										#REF!
1	qTTW4	TTW	3	34118296	35541865	Sj03_34143296F		0.000191		1423569
2	qRTL1	RTL	2	28892047	29923378	Dj02_29022158F	6.46e-05	0.00025188		1031331
3	qSHL1	SHL	1	9646548	10305110	Sj01_09893052F	6.47e-05			658562
4	qSHW7/qTTW8	SHW/ TTW	12	24031700	24645815	Dj12_24056700R		0.000738		614115
5	qSHW1/qTTW3	SHW/TTW	1	38490041	39022056	Dj01_38614134F		0.000213		532015
6	qSHL3	SHL	5	13747142	14189391	Dj05_13772142R			6.7e-05	442249
7	qRTW2	RTW	5	22881906	23226825	Sj05_22906906F	0.000145	0.000145		344919
8	qRTW3	RTW	7	15025379	15246404	Dj07_15070163F	0.00051	0.00051		221025
9	qSHW3	SHW	4	30452063	30662729	Sj04_30483968R			0.000245	210666
10	qSHL2	SHL	1	40676640	40883294	Sj01_40720698R	0.000878			206654
11	qSHW6/ qSHL6	SHW/ SHL	12	2812596	3001661	Sj12_02947152R	0.000426			189065
12	qSHW2	SHW	2	9259999	9437203	Dj02_09284999R	0.000113			177204
13	qTTW5	TTW	4	32708348	32876563	Sj04_32762279R			7.28e-06	168215
14	qRTL3	RTL	5	6115639	6264618	Dj05_06239618F		0.00031242		148979
15	qSHL7	SHL	12	10748302	10888851	Dj12_10784911F		1.1e-05		140549
16	qRTW1	RTW	3	13856737	13994333	Dj03_13914842F	0.000241	0.000241		137596
17	qSHW5	SHW	11	27254747	27349356	Dj11_27281262R		0.00093209		94609
18	qRTL2	RTL	3	9924935	10008079	Dj03_09951591R	0.000122			83144
19	qSHL4	SHL	8	3494808	3574058	Sj08_03549058R	0.000874			79250
20	qSHW4	SHW	8	21499758	21577796	Dj08_21539615F	0.000113			78038
21	qTTW6	TTW	6	3176249	3246188	Sj06_03201249F	0.000102			69939
22	qTTW2	TTW	1	34273625	34328316	Sj01_34298625R	0.000221			54691
23	qTTW7	TTW	9	1587803	1639956	Dj09_01612803F			0.000131	52153
1	qTTW1	TTW	1	1630772	1680775	Dj01_01655772F		0.000199		50003
2	qSHL5	SHL	11	20365552	20415555	Dj11_20390552F			0.000105	50003
3	qSHW1/qTTW3	SHW/TTW				Dj01_38614137R		0.00031		0
4	qSHW1/qTTW3	SHW/TTW				Sj01_38847771R		0.00092404		0
5	qSHW1/qTTW3	SHW/TTW				Sj01_38997056R		0.000221		0
6	qSHW7/qTTW8	SHW/ TTW				Sj12_24257096R		0.000124		0
7	qTTW1	TTW				Dj01_01655775R		0.000199		0
8	qSHL1	SHL				Sj01_10048970F	6.47e-05			0
9	qSHL1	SHL				Sj01_10267430F	6.47e-05			0
10	qTTW2	TTW				Sj01_34303316F	0.000294			0
11	qTTW4	TTW				Dj03_35137864R		0.000535		0
12	qTTW4	TTW				Sj03_35516865R		4.47e-05		0
13	qSHL2	SHL				Sj01_40754320R	0.000878			0
14	qSHW2	SHW				Dj02_09400564R	0.000167			0
15	qRTL1	RTL				Dj02_29898378R	0.000514			0
16	qRTL2	RTL				Dj03_09983079R	0.000642			0
17	qTTW5	TTW				Sj04_32770705R			0.000278	0
18	qTTW5	TTW				Sj04_32796870R	0.000181		4.69e-05	0
19	qTTW5	TTW				Sj04_32851563F	0.000102		3.73e-06	0
20	qSHL3	SHL				Dj05_13984586F			0.000151	0
21	qSHL3	SHL				Sj05_13984614F			1.52e-05	0
22	qSHL3	SHL				Sj05_14006708F			1.52e-05	0
23	qTTW6	TTW				Sj06_03217358R	0.0008			0
24	qTTW6	TTW				Sj06_03221188F	0.0008			0
25	qRTW3	RTW				Dj07_15070437R	0.00051	0.00051		0
26	qRTW3	RTW				Sj07_15075475R	2.07e-05	2.07e-05		0
27	qRTW3	RTW				Dj07_15190029R	0.00051	0.00051		0
28	qRTW3	RTW				Dj07_15193703R	0.00051	0.00051		0
29	qRTW3	RTW				Dj07_15193795F	0.00051	0.00051		0
30	qRTW3	RTW				Sj07_15209762R	0.000277	0.000277		0
31	qSHL5	SHL				Dj11_20390555R			0.000105	0
32	qSHW6/ qSHL6	SHW/ SHL				Sj12_02947164F	0.000426			0
33	qSHW6/ qSHL6	SHW/ SHL				Dj12_2975990R	0.000202			0
34	qTTW7	TTW				Dj09_01614956F			0.000131	0
Additional file 3. Table 2: List of signification markers of detected QTLs at p-value =3.0E-04. The start (site 1) and end positions (site 2) of each QTL were estimated by expanded 25kb to both terminals base on the LD heatmap calculation. Chr for chromosome, RTW for root dry weight, SHW for shoot dry weight, RTL for root length, SHL for shoot length.
