# Supplementary material for: Unraveling the Genetic Elements Involved in Shoot and Root Growth Regulation by Jasmonate in Rice Using a Genome-Wide Association Study
Source: Rice (N Y). 2019 Sep 4;12:69. doi: 10.1186/s12284-019-0327-5 (PMC6726733; doi:10.1186/s12284-019-0327-5)
Supplement: Supplementary file 7 — Table S5. List of candidate genes found ±25 kb around the significant markers and MapMan and TFDB annotations. (XLSX 2416 kb) [file 12284_2019_327_MOESM7_ESM.xlsx]

## Sheet: candidate genes list
No.	QTL	Chr	Start -25kb	End +25kb	MSU_ID	RapDB_ID	MSU Annotation	MapMan code	MapMan annotation	PlantTFDB annotation
1	qTTW1	1	1630772	1680775	LOC_Os01g03890	Os01g0129600	DUF260 domain containing protein, response to endogenous stimulus	27.3.37	RNA.regulation of transcription.AS2,Lateral Organ Boundaries Gene Family	LBD
2					LOC_Os01g03914	Os01g0130000	cation efflux family protein	34.12	transport.metal
3	qSHL1	1	9646548	10305110	LOC_Os01g16890	Os01g0276000	ribosomal protein L7Ae	29.2.1.2.2.30	protein.synthesis.ribosomal protein.eukaryotic.60S subunit.L30
4					LOC_Os01g16900	Os01g0276100	dehydrogenase, generation of precursor metabolites and energy	8.2.4	TCA / org. transformation.other organic acid transformaitons.IDH
5					LOC_Os01g16910	Os01g0276200	outer mitochondrial membrane porin	29.3.2	protein.targeting.mitochondria
6					LOC_Os01g16920	Os01g0276300	embryonic protein DC-8	35.2	not assigned.unknown
7					LOC_Os01g16930	Os01g0276400	presenilin	30.8	signalling.misc
8					LOC_Os01g16940	Os01g0276500	MazG nucleotide pyrophosphohydrolase domain containing protein	13.1.7.2	amino acid metabolism.synthesis.histidine.bifunctional phosphoribosyl-ATP diphosphatase and phosphoribosyl-AMP cyclohydrolase
9					LOC_Os01g16950	Os01g0276600	zinc finger, C3HC4 type domain containing protein	29.5.11.4.2	protein.degradation.ubiquitin.E3.RING
10					LOC_Os01g16960	Os01g0276700	pyruvate kinase	11.1.30	lipid metabolism.FA synthesis and FA elongation.pyruvate kinase
11					LOC_Os01g16970	Os01g0276800	glucosidase II beta subunit-like domain containing protein, response to stress	30.3	signalling.calcium
12					LOC_Os01g17010	Os01g0277600	phospholipid-transporting ATPase	34.1	transport.p- and v-ATPases
13					LOC_Os01g17020	Os01g0277700	glycosyl hydrolases family 17 protein	35.2	not assigned.unknown
14					LOC_Os01g17030	None	heat shock protein DnaJ	#N/A	#N/A
15					LOC_Os01g17040	None	heat shock protein DnaJ	#N/A	#N/A
16					LOC_Os01g17050	Os01g0278000	VQ domain containing protein, response to stress	35.2	not assigned.unknown
17					LOC_Os01g17070	Os01g0278600	OsDegp1 - Putative Deg protease homologue	29.5.5	protein.degradation.serine protease
18					LOC_Os01g17150	Os01g0278900	plastid-specific 50S ribosomal protein 5, chloroplast precursor	35.2	not assigned.unknown
19					LOC_Os01g17160	Os01g0278950	OsSubt1 - Putative Subtilisin homologue	#N/A	#N/A
20					LOC_Os01g17170	Os01g0279100	magnesium-protoporphyrin IX monomethyl ester cyclase,chloroplast precursor	19.12	tetrapyrrole synthesis.magnesium-protoporphyrin IX monomethyl ester (oxidative) cyclase
21					LOC_Os01g17180	Os01g0279200	proteasome subunit. Response to abiotic stimulus	30.11.1	signalling.light.COP9 signalosome
22					LOC_Os01g17190	Os01g0279300	OsCam3 - Calmodulin, expressed, response to abiotic stimulus	30.3	signalling.calcium
23					LOC_Os01g17214	Os01g0279400	major facilitator superfamily antiporter, putative, expressed. response to biotic stimulus	34.2	transport.sugars
24					LOC_Os01g17240	Os01g0279700	transporter, major facilitator family, putative, expressed. response to abiotic and biotic stimulus.	34.7	transport.phosphate
25					LOC_Os01g17250	Os01g0279800	BRASSINOSTEROID INSENSITIVE 1-associated receptor kinase 1 precursor, leucine- rich repeat domain	30.2.11	signalling.receptor kinases.leucine rich repeat XI
26					LOC_Os01g17260	Os01g0279900	transcription factor	27.3.35	RNA.regulation of transcription.bZIP transcription factor family	bZIP
27					LOC_Os01g17279	Os01g0280000	exonuclease	28.99	DNA.unspecified
28					LOC_Os01g17320	Os01g0280400	PPR repeat domain containing protein	27.3.67	RNA.regulation of transcription.putative transcription regulator
29					LOC_Os01g17330	Os01g0280500	eukaryotic translation initiation factor 6	29.2.3	protein.synthesis.initiation
30					LOC_Os01g17390	Os01g0281000	OsFBX5 - F-box domain containing protein	29.5.11.4.3.2	protein.degradation.ubiquitin.E3.SCF.FBOX
31					LOC_Os01g17402	Os01g0281200	cyclin, response to abiotic stimulus and stress	31.3	cell.cycle
32					LOC_Os01g17430	Os01g0281400	coatomer subunit beta-1	31.4	cell.vesicle transport
33					LOC_Os01g17470	Os01g0281600	plastocyanin-like domain containing protein	26.19	misc.plastocyanin-like
34					LOC_Os01g18050	Os01g0282800	tubulin/FtsZ domain containing protein, response to abiotic stress	31.1	cell.organisation
35					LOC_Os01g18060	Os01g0283000	sugar transporter superfamily	26.2	misc.UDP glucosyl and glucoronyl transferases
36					LOC_Os01g18070	Os01g0283100	bacterial transferase hexapeptide domain containing protein,	9.1.1.5	mitochondrial electron transport / ATP synthesis.NADH-DH.complex I.carbonic anhydrase
37					LOC_Os01g18100	Os01g0283500	OsRhmbd3 - Putative Rhomboid homologue	27.3.99	RNA.regulation of transcription.unclassified
38					LOC_Os01g18110	Os01g0283600	cinnamoyl CoA reductase	26.11.1	misc.alcohol dehydrogenases
39					LOC_Os01g18120	Os01g0283700	cinnamoyl CoA reductase	26.11.1	misc.alcohol dehydrogenases
40					LOC_Os01g18150	Os01g0284300	STE_MEK_ste7_MAP2K.1 - STE kinases include homologs to sterile 7, sterile 11 and sterile 20 from yeast, response to biotic stimulus	30.6	signalling.MAP kinases
41					LOC_Os01g18170	Os01g0284500	Cupin domain containing protein, response to abiotic stimulus	20.2.99	stress.abiotic.unspecified
42					LOC_Os01g18210	Os01g0284700	peptidyl-prolyl cis-trans isomerase, response to biotic stimulus	31.3.1	cell.cycle.peptidylprolyl isomerase
43					LOC_Os01g18230	None	FAD-linked oxidoreductase protein	#N/A	#N/A
44					LOC_Os01g18240	Os01g0285300	MYB family transcription factor, response to endogenous stimulus	27.3.25	RNA.regulation of transcription.MYB domain transcription factor family	MYB
45					LOC_Os01g18250	None	subtilase	#N/A	#N/A
46					LOC_Os01g18280	Os01g0285950	SNF7 domain containing protein	#N/A	#N/A
47					LOC_Os01g18320	Os01g0286600	protoporphyrinogen oxidase, chloroplast precursor	19.9	tetrapyrrole synthesis.protoporphyrin IX oxidase
48					LOC_Os01g18340	None	glycine-rich cell wall protein	#N/A	#N/A
49	qTTW2	1	34273625	34328316	LOC_Os01g59340	Os01g0807900	CAMK_CAMK_like.10 - CAMK includes calcium/calmodulin depedent protein kinases	23.2.1.4	nucleotide metabolism.degradation.pyrimidine.dihydropyrimidinase
50					LOC_Os01g59350	Os01g0808100	transcription factor, response to biotic stimulus	27.3.35	RNA.regulation of transcription.bZIP transcription factor family	bZIP
51					LOC_Os01g59360	Os01g0808400	dihydropyrimidinase, response to extracellular stimulus	30.3	signalling.calcium
52	qSHW1/qTTW3	1	38490041	39022056	LOC_Os01g66270	Os01g0885900	AP2 domain containing protein	17.5.2	hormone metabolism.ethylene.signal transduction	ERF
53					LOC_Os01g66280	Os01g0886000	transcriptional regulator	35.2	not assigned.unknown
54					LOC_Os01g66290	Os01g0886200	OsMADS21 - MADS-box family gene with MIKCc type-box	27.3.24	RNA.regulation of transcription.MADS box transcription factor family	MIKC_MADS
55					LOC_Os01g66300	Os01g0886300	KH domain containing protein	27.4	RNA.RNA binding
56					LOC_Os01g66330	Os01g0886600	ATP-dependent Clp protease ATP-binding subunit clpX	29.5.5	protein.degradation.serine protease
57					LOC_Os01g66350	Os01g0886900	DUF647 domain containing protein	35.2	not assigned.unknown
58					LOC_Os01g66360	Os01g0887100	2-C-methyl-D-erythritol 4-phosphate cytidylyltransferase	16.1.1.3	secondary metabolism.isoprenoids.non-mevalonate pathway.CMS
59					LOC_Os01g66420	Os01g0887700	PHD finger protein	27.3.2	RNA.regulation of transcription.Alfin-like
60					LOC_Os01g66490	Os01g0888300	no apical meristem protein	33.99	development.unspecified	NAC
61					LOC_Os01g66500	Os01g0888500	phosphoribosylformylglycinamidine synthase	23.1.2.4	nucleotide metabolism.synthesis.purine.FGAR amidotransferase
62					LOC_Os01g66510	Os01g0888600	MLO domain containing protein response to stress	#N/A	#N/A
63					LOC_Os01g66520	Os01g0888700	serine/threonine-protein kinase RIO-like	29.4	protein.postranslational modification
64					LOC_Os01g66530	Os01g0888800	ARGOS	35.2	not assigned.unknown
65					LOC_Os01g66560	Os01g0889000	signal recognition particle 72 kDa protein	29.3.4.99	protein.targeting.secretory pathway.unspecified
66					LOC_Os01g66570	Os01g0889101	ZOS1-19 - C2H2 zinc finger protein	35.2	not assigned.unknown	C2H2
67					LOC_Os01g66580	Os01g0889200	RNA polymerase III RPC4 domain containing protein	27.3.50	RNA.regulation of transcription.General Transcription
68					LOC_Os01g66590	Os01g0889400	DUF260 domain containing protein	27.3.37	RNA.regulation of transcription.AS2,Lateral Organ Boundaries Gene Family	LBD
69					LOC_Os01g66600	Os01g0889800	rhodanese-like	26.23	misc.rhodanese
70					LOC_Os01g66610	Os01g0889900	serine/threonine-protein kinase receptor precursor	30.2.24	signalling.receptor kinases.S-locus glycoprotein like
71					LOC_Os01g66620	Os01g0889950	glucosyltransferase response to biotic stimulus	35.2	not assigned.unknown
72					LOC_Os01g66630	Os01g0890100	S-domain receptor-like protein kinase	30.2.99	signalling.receptor kinases.misc
73					LOC_Os01g66640	Os01g0890200	S-domain receptor-like protein kinase	30.2.24	signalling.receptor kinases.S-locus glycoprotein like
74					LOC_Os01g66680	Os01g0890600	S-domain receptor-like protein kinase	30.2.24	signalling.receptor kinases.S-locus glycoprotein like
75					LOC_Os01g66690	Os01g0890900	ZIP4/SPO22	35.2	not assigned.unknown
76					LOC_Os01g66700	Os01g0891000	beta-hexosaminidase precursor	29.7.5	protein.glycosylation.alpha-1,3-mannosyl-glycoprotein-beta-1,2-N-acetylglucosaminyltransferase(GnTI)
77					LOC_Os01g66710	Os01g0891100	polygalacturonase	10.6.3	cell wall.degradation.pectate lyases and polygalacturonases
78					LOC_Os01g66720	Os01g0891300	NADP-dependent oxidoreductase	26.7	misc.oxidases - copper, flavone etc.
79					LOC_Os01g66730	Os01g0891400	exosome complex exonuclease RRP40	28.99	DNA.unspecified
80					LOC_Os01g66740	Os01g0891500	inactive receptor kinase At1g27190 precursor response to stress	#N/A	#N/A
81					LOC_Os01g66760	Os01g0891700	inactive receptor kinase At2g26730 precursor	30.2.3	signalling.receptor kinases.leucine rich repeat III
82					LOC_Os01g66820	Os01g0892300	inactive receptor kinase At1g27190 precursor response to stress	30.2.3	signalling.receptor kinases.leucine rich repeat III
83					LOC_Os01g66830	None	pectinacetylesterase domain containing protein	#N/A	#N/A
84					LOC_Os01g66840	Os01g0892500	pectinacetylesterase domain containing protein	10.8.2	cell wall.pectin*esterases.acetyl esterase
85					LOC_Os01g66850	Os01g0892600	pectinacetylesterase domain containing protein	10.8.2	cell wall.pectin*esterases.acetyl esterase
86					LOC_Os01g66860	Os01g0892800	serine/threonine protein kinase	29.4	protein.postranslational modification
87					LOC_Os01g66890	Os01g0893400	BTBZ1 - Bric-a-Brac, Tramtrack, and Broad Complex BTB domain with TAZ zinc finger and Calmodulin-binding domains, response to abiotic stimulus and endogenous stimulus	29.5.11.4.5.2	protein.degradation.ubiquitin.E3.BTB/POZ Cullin3.BTB/POZ
88					LOC_Os01g66920	Os01g0894000	Ser/Thr protein phosphatase family protein	26.27	misc.calcineurin-like phosphoesterase family protein
89					LOC_Os01g66940	Os01g0894300	kinase, pfkB family	2.2.1.1	major CHO metabolism.degradation.sucrose.fructokinase
90					LOC_Os01g66960	Os01g0894500	selenoprotein precursor	35.2	not assigned.unknown
91					LOC_Os01g66970	Os01g0894600	zinc finger, C3HC4 type domain containing protein	29.5.11.4.2	protein.degradation.ubiquitin.E3.RING
92					LOC_Os01g67000	Os01g0895100	membrane-associated 30 kDa protein, chloroplast precursor	27.3.99	RNA.regulation of transcription.unclassified
93					LOC_Os01g67030	Os01g0895300	auxin-responsive protein	17.2.3	hormone metabolism.auxin.induced-regulated-responsive-activated
94					LOC_Os01g67040	Os01g0895500	OsRhmbd5 - Putative Rhomboid homologue	35.2	not assigned.unknown
95					LOC_Os01g67054	Os01g0895600	calreticulin precursor protein response to biotic stress	30.3	signalling.calcium
96					LOC_Os01g67090	Os01g0896200	IQ calmodulin-binding motif domain containing protein	30.3	signalling.calcium
97					LOC_Os01g67120	Os01g0896500	rhodanese-like domain containing protein	26.23	misc.rhodanese
98					LOC_Os01g67134	Os01g0896800	ribosomal L18p/L5e family protein	29.2.1.2.2.5	protein.synthesis.ribosomal protein.eukaryotic.60S subunit.L5
99					LOC_Os01g67160	Os01g0897000	cyclin-dependent kinase B1-1	29.4	protein.postranslational modification
100					LOC_Os01g67180	Os01g0897200	ribonuclease T2 family domain containing protein	27.1.19	RNA.processing.ribonucleases
101					LOC_Os01g67190	Os01g0897300	ribonuclease T2 family domain containing protein	27.1.19	RNA.processing.ribonucleases
102					LOC_Os01g67200	None	ribosomal protein L13 family protein	#N/A	#N/A
103					LOC_Os01g67210	Os01g0897500	PPR repeat domain containing protein	33.99	development.unspecified
104					LOC_Os01g67220	Os01g0897600	Os1bglu4 - beta-glucosidase-like protein without signal sequence	26.3	misc.gluco-, galacto- and mannosidases
105					LOC_Os01g67240	Os01g0897700	formin-like protein 1 precursor	31.1	cell.organisation
106	qSHL2	1	40676640	40883294	LOC_Os01g70260	Os01g0927500	receptor-like protein kinase 2 precursor	30.2.99	signalling.receptor kinases.misc
107					LOC_Os01g70270	Os01g0927600	ARF 4, auxin response factor, putative, expressed. response to endogenous stimulus	27.3.4	RNA.regulation of transcription.ARF, Auxin Response Factor family	ARF
108					LOC_Os01g70300	Os01g0927900	aspartokinase 3, chloroplast precursor	13.1.3.6.1.1	amino acid metabolism.synthesis.aspartate family.misc.homoserine.aspartate kinase
109					LOC_Os01g70310	Os01g0928000	inducer of CBF expression 2, putative, expressed. response to abiotic stimulus, stress	27.3.6	RNA.regulation of transcription.bHLH,Basic Helix-Loop-Helix family	bHLH
110					LOC_Os01g70330	Os01g0928300	prefoldin subunit family protein	35.2	not assigned.unknown
111					LOC_Os01g70360	Os01g0928600	serine palmitoyltransferase 2, putative, expressed. response to abiotic stimulus	11.8.1.2	lipid metabolism.''exotics'' (steroids, squalene etc).sphingolipids.serine C-palmitoyltransferase
112					LOC_Os01g70370	Os01g0928700	serine palmitoyltransferase 2, putative, expressed. Response to abiotic stimulus	11.8.1.2	lipid metabolism.''exotics'' (steroids, squalene etc).sphingolipids.serine C-palmitoyltransferase
113					LOC_Os01g70380	Os01g0928800	serine palmitoyltransferase 2, putative, expressed. Response to abiotic stimulus	11.8.1.2	lipid metabolism.''exotics'' (steroids, squalene etc).sphingolipids.serine C-palmitoyltransferase
114					LOC_Os01g70410	Os01g0929200	protein kinase	29.4.1.57	protein.postranslational modification.kinase.receptor like cytoplasmatic kinase VII
115					LOC_Os01g70430	Os01g0929500	oxidoreductase, short chain dehydrogenase/reductase family domain containing protein	26.22	misc.short chain dehydrogenase/reductase (SDR)
116					LOC_Os01g70440	Os01g0929600	LEML1 - Anther-specific LEM1 family protein precursor	35.2	not assigned.unknown
117					LOC_Os01g70490	Os01g0930400	potassium transporter	34.15	transport.potassium
118					LOC_Os01g70520	Os01g0930800	Os1bglu5 - beta-glucosidase homologue, similar to G. max isohydroxyurate hydrolase	26.3	misc.gluco-, galacto- and mannosidases
119					LOC_Os01g70525	Os01g0930900	tropinone reductase response to biotic stimulus	26.8	misc.nitrilases, *nitrile lyases, berberine bridge enzymes, reticuline oxidases, troponine reductases
120					LOC_Os01g70550	Os01g0931100	heparan-alpha-glucosaminide N-acetyltransferase	35.2	not assigned.unknown
121					LOC_Os01g70570	Os01g0931300	acyltransferase	11.3	lipid metabolism.Phospholipid synthesis
122					LOC_Os01g70580	Os01g0931400	thiamin pyrophosphokinase 1	18.2.1	Co-factor and vitamine metabolism.thiamine.thiamine diphosphokinase
123					LOC_Os01g70590	Os01g0931600	DUF567 domain containing protein	35.2	not assigned.unknown
124					LOC_Os01g70600	Os01g0931700	DUF567 domain containing protein	29.2.3	protein.synthesis.initiation
125	qSHW2	2	9259999	9437203	LOC_Os02g16270	Os02g0262800	xa1, response to stress	20.1.7	stress.biotic.PR-proteins
126					LOC_Os02g16330	Os02g0263432	xa1, response to stress	20.1.7	stress.biotic.PR-proteins
127					LOC_Os02g16480	None	nucleolar transcription factor 1	#N/A	#N/A
128	qRTL1	2	28892047	29923378	LOC_Os02g47310	Os02g0701600	Cyclopropane-fatty-acyl-phospholipid synthase	16.1.3.5	secondary metabolism.isoprenoids.tocopherol biosynthesis.tocopherol methyltransferase
129					LOC_Os02g47320	Os02g0701700	vacuolar ATPase G subunit	34.1.1	transport.p- and v-ATPases.H+-transporting two-sector ATPase
130					LOC_Os02g47350	Os02g0701900	oxidoreductase, short chain dehydrogenase/reductase family	11.8.1	lipid metabolism.''exotics'' (steroids, squalene etc).sphingolipids
131					LOC_Os02g47360	Os02g0702000	PPR repeat domain containing protein	27.3	RNA.regulation of transcription
132					LOC_Os02g47370	Os02g0702100	transcription factor TF2	35.2	not assigned.unknown
133					LOC_Os02g47400	Os02g0702400	pectinacetylesterase domain containing protein	10.8.2	cell wall.pectin*esterases.acetyl esterase
134					LOC_Os02g47410	Os02g0702500	protein kinase response to endogenous stimulus	29.4	protein.postranslational modification
135					LOC_Os02g47420	Os02g0702600	ATROPGEF7/ROPGEF7	30.5	signalling.G-proteins
136					LOC_Os02g47440	Os02g0702800	syntaxin response to abiotic stimulus	31.4	cell.vesicle transport
137					LOC_Os02g47470	Os02g0703600	cytochrome P450, response to stress and biotic, abiotic stimulus	26.10	misc.cytochrome P450
138					LOC_Os02g47500	Os02g0703900	nodulin	33.99	development.unspecified
139					LOC_Os02g47510	Os02g0704000	9-cis-epoxycarotenoid dioxygenase 1, chloroplast precursor	17.1.1.1.10	hormone metabolism.abscisic acid.synthesis-degradation.synthesis.9-cis-epoxycarotenoid dioxygenase
140					LOC_Os02g47560	Os02g0704300	DNA-binding protein	28.1	DNA.synthesis/chromatin structure
141					LOC_Os02g47570	Os02g0704500	phosphatase	26.13	misc.acid and other phosphatases
142					LOC_Os02g47590	Os02g0704800	ornithine carbamoyltransferase	13.1.2.3.21	amino acid metabolism.synthesis.glutamate family.arginine.ornithine carbamoyltransferase
143					LOC_Os02g47600	Os02g0704900	soluble inorganic pyrophosphatase	23.4.99	nucleotide metabolism.phosphotransfer and pyrophosphatases.misc
144					LOC_Os02g47610	Os02g0705000	nmrA-like family domain containing protein	16.8.5.1	secondary metabolism.flavonoids.isoflavones.isoflavone reductase
145					LOC_Os02g47620	Os02g0705100	hydrolase, alpha/beta fold family domain containing protein	28.2	DNA.repair
146					LOC_Os02g47640	Os02g0705300	OsFBT4 - F-box and tubby domain containing protein	29.5.11.4.3.2	protein.degradation.ubiquitin.E3.SCF.FBOX
147					LOC_Os02g47650	Os02g0705400	universal stress protein domain containing protein, response to abiotic stimulus	20.2.99	stress.abiotic.unspecified
148					LOC_Os02g47660	Os02g0705500	basic helix-loop-helix	27.3.6	RNA.regulation of transcription.bHLH,Basic Helix-Loop-Helix family	bHLH
149					LOC_Os02g47670	Os02g0705600	bg55	29.5.11.4.2	protein.degradation.ubiquitin.E3.RING
150					LOC_Os02g47744	Os02g0706400	MYB family transcription factor, response to endogenous stimulus	35.2	not assigned.unknown	MYB_related
151					LOC_Os02g47760	Os02g0706500	AAA-type ATPase family protein	29.5.9	protein.degradation.AAA type
152					LOC_Os02g47770	Os02g0706600	ZF-HD protein dimerisation region containing protein	35.2	not assigned.unknown	ZF-HD
153					LOC_Os02g47780	Os02g0706900	hydrolase, alpha/beta fold family domain containing protein	35.2	not assigned.unknown
154					LOC_Os02g47790	Os02g0707000	monodehydroascorbate reductase, response to stress	21.2.1	redox.ascorbate and glutathione.ascorbate
155					LOC_Os02g47800	Os02g0707100	monodehydroascorbate reductase, response to stress	21.2.1	redox.ascorbate and glutathione.ascorbate
156					LOC_Os02g47810	Os02g0707200	dof zinc finger domain containing protein	27.3.8	RNA.regulation of transcription.C2C2(Zn) DOF zinc finger family	Dof
157					LOC_Os02g47840	Os02g0707900	universal stress protein domain containing protein	20.2.99	stress.abiotic.unspecified
158					LOC_Os02g47850	Os02g0708100	class I glutamine amidotransferase, response to extracellular stimulus	23.1.1.1	nucleotide metabolism.synthesis.pyrimidine.carbamoyl phosphate synthetase
159					LOC_Os02g47860	Os02g0708200	uridine kinase	23.3.2.2	nucleotide metabolism.salvage.nucleoside kinases.uridine kinase
160					LOC_Os02g47870	Os02g0708300	anaphase-promoting complex subunit 11, response to endogenous stimulus	29.5.11.4.3.4	protein.degradation.ubiquitin.E3.SCF.RBX
161					LOC_Os02g47880	Os02g0708400	tetratricopeptide repeat domain containing protein, response to stress	31.1	cell.organisation
162					LOC_Os02g47900	Os02g0708600	SET domain protein SDG117	27.3.69	RNA.regulation of transcription.SET-domain transcriptional regulator family
163					LOC_Os02g47920	Os02g0709000	ZOS2-16 - C2H2 zinc finger protein	28.99	DNA.unspecified
164					LOC_Os02g47940	Os02g0709200	aminotransferase, classes I and II, domain containing protein	13.1.7.7	amino acid metabolism.synthesis.histidine.histidinol-phosphate aminotransferase
165					LOC_Os02g47970	Os02g0709400	calpain	29.5.3	protein.degradation.cysteine protease
166					LOC_Os02g47980	Os02g0709600	DUF617 domain containing protein	35.2	not assigned.unknown
167					LOC_Os02g48000	Os02g0709800	TBC domain containing protein	30.5	signalling.G-proteins
168					LOC_Os02g48010	Os02g0709900	nuclear matrix constituent protein 1-like	#N/A	#N/A
169					LOC_Os02g48060	Os02g0710300	helix-loop-helix DNA-binding domain containing protein	27.3.6	RNA.regulation of transcription.bHLH,Basic Helix-Loop-Helix family	bHLH
170					LOC_Os02g48080	Os02g0710500	cysteine-rich receptor-like protein kinase 7 precursor	30.2.24	signalling.receptor kinases.S-locus glycoprotein like
171					LOC_Os02g48100	Os02g0710800	DEAD-box ATP-dependent RNA helicase	28.99	DNA.unspecified
172					LOC_Os02g48110	Os02g0710900	DnaK family protein	20.2.1	stress.abiotic.heat
173					LOC_Os02g48122	Os02g0711100	PPR repeat domain containing protein	35.2	not assigned.unknown
174					LOC_Os02g48130	Os02g0711200	uncharacterized protein At1g26090, chloroplast precursor	35.2	not assigned.unknown
175					LOC_Os02g48140	Os02g0711300	hsp20/alpha crystallin family protein response to abiotic stimulus	35.2	not assigned.unknown
176					LOC_Os02g48170	Os02g0711900	class E vacuolar protein-sorting machinery protein HSE1	35.2	not assigned.unknown
177					LOC_Os02g48200	Os02g0712600	lectin-like protein kinase	29.4	protein.postranslational modification
178					LOC_Os02g48210	Os02g0712700	lectin-like protein kinase	29.4	protein.postranslational modification
179					LOC_Os02g48270	None	DUF260 domain containing protein	#N/A	#N/A	LBD
180					LOC_Os02g48290	Os02g0713400	thioredoxin reductase 2	21.1	redox.thioredoxin
181					LOC_Os02g48300	Os02g0713500	OsFBX60 - F-box domain containing protein	35.2	not assigned.unknown
182					LOC_Os02g48320	Os02g0713700	DNA binding protein response to endogenous stimulus	27.3.67	RNA.regulation of transcription.putative transcription regulator
183					LOC_Os02g48330	Os02g0713900	3-hydroxy-3-methylglutaryl-coenzyme A reductase	16.1.2.3	secondary metabolism.isoprenoids.mevalonate pathway.HMG-CoA reductase
184					LOC_Os02g48340	Os02g0714000	RNA recognition motif containing protein	27.4	RNA.RNA binding
185					LOC_Os02g48350	Os02g0714100	diacylglycerol O-acyltransferase	35.2	not assigned.unknown
186					LOC_Os02g48360	Os02g0714200	pyrophosphate--fructose 6-phosphate 1-phosphotransferase subunit alpha	35.2	not assigned.unknown
187					LOC_Os02g48370	Os02g0714300	ARID/BRIGHT DNA-binding domain-containing protein	27.3.38	RNA.regulation of transcription.AT-rich interaction domain containing transcription factor family
188					LOC_Os02g48390	Os02g0714600	phosphoribosyl transferase	23.1.3	nucleotide metabolism.synthesis.PRS-PP
189					LOC_Os02g48450	Os02g0715000	xylem cysteine proteinase 2 precursor	29.5.3	protein.degradation.cysteine protease
190					LOC_Os02g48460	Os02g0715200	NAD dependent epimerase/dehydratase family protein	11.8.4	lipid metabolism.''exotics'' (steroids, squalene etc).3-beta hydroxysteroid dehydrogenase/isomerase
191					LOC_Os02g48560	Os02g0716500	fatty acid desaturase	11.2.3	lipid metabolism.FA desaturation.omega 3 desaturase
192					LOC_Os02g48570	Os02g0716800	peptide transporter PTR2	34.13	transport.peptides and oligopeptides
193					LOC_Os02g48610	Os02g0717300	mitochondrial import inner membrane translocase subunit Tim17	29.3.2	protein.targeting.mitochondria
194					LOC_Os02g48620	Os02g0717400	tetratricopeptide repeat	35.2	not assigned.unknown
195					LOC_Os02g48650	Os02g0717700	acetyltransferase, GNAT family	26.24	misc.GCN5-related N-acetyltransferase
196					LOC_Os02g48660	Os02g0717800	60S ribosomal protein L31	29.2.1.2.2.31	protein.synthesis.ribosomal protein.eukaryotic.60S subunit.L31
197					LOC_Os02g48670	Os02g0717900	slowmo homolo	35.2	not assigned.unknown
198					LOC_Os02g48720	Os02g0718900	mitochondrial carrier protein	34.9	transport.metabolite transporters at the mitochondrial membrane
199					LOC_Os02g48730	Os02g0719000	rho GDP-dissociation inhibitor 1	30.5	signalling.G-proteins
200					LOC_Os02g48740	Os02g0719100	fimbrin-like protein	31.1	cell.organisation
201					LOC_Os02g48770	Os02g0719600	SAM dependent carboxyl methyltransferase response to endogenous stimulus	17.8.1	hormone metabolism.salicylic acid.synthesis-degradation
202					LOC_Os02g48780	Os02g0719700	IQ calmodulin-binding and BAG domain containing protein	35.2	not assigned.unknown
203					LOC_Os02g48790	Os02g0719800	AML1	27.4	RNA.RNA binding
204					LOC_Os02g48800	None	PHD finger family protein	#N/A	#N/A
205					LOC_Os02g48810	Os02g0720000	PHD finger family protein	27.3.67	RNA.regulation of transcription.putative transcription regulator
206					LOC_Os02g48820	Os02g0720100	plastocyanin-like domain containing protein	26.19	misc.plastocyanin-like
207					LOC_Os02g48830	Os02g0720200	microtubule associated protein	31.1	cell.organisation
208					LOC_Os02g48840	Os02g0720300	dual specificity protein phosphatase response to endogenous stimulus	29.4	protein.postranslational modification
209					LOC_Os02g48850	Os02g0720400	plant-specific domain TIGR01615 family protein	35.2	not assigned.unknown
210					LOC_Os02g48860	Os02g0720500	aspartic proteinase nepenthesin-2 precursor	27.3.99	RNA.regulation of transcription.unclassified
211					LOC_Os02g48870	Os02g0720600	aspartic proteinase nepenthesin-2 precursor	27.3.99	RNA.regulation of transcription.unclassified
212					LOC_Os02g48880	Os02g0720700	chloride transporter, chloride channel family	34.18	transport.unspecified anions
213					LOC_Os02g48900	Os02g0720900	aspartic proteinase nepenthesin-1 precursor	27.3.99	RNA.regulation of transcription.unclassified
214					LOC_Os02g48910	Os02g0721100	ubiquitin-conjugating enzyme	29.5.11.3	protein.degradation.ubiquitin.E2
215					LOC_Os02g48920	Os02g0721200	ubiquitin-conjugating enzyme	29.5.11.3	protein.degradation.ubiquitin.E2
216	qRTL2	3	9924935	10008079	LOC_Os03g17850	Os03g0287800	glycosyltransferase family 43 protein	29.7	protein.glycosylation
217					LOC_Os03g17860	Os03g0287900	OsPDIL5-1 protein disulfide isomerase PDIL5-1	21.1	redox.thioredoxin
218					LOC_Os03g17870	Os03g0288000	metallothionein	15.2	metal handling.binding, chelation and storage
219					LOC_Os03g17900	Os03g0288300	hydrolase, alpha/beta fold family protein	35.2	not assigned.unknown
220					LOC_Os03g17910	Os03g0288400	kinesin like protein	35.2	not assigned.unknown
221					LOC_Os03g17920	Os03g0288500	RNA pseudouridine synthase	29.1.30	protein.aa activation.pseudouridylate synthase
222					LOC_Os03g17930	Os03g0288600	alpha-taxilin	35.2	not assigned.unknown
223					LOC_Os03g17940	Os03g0288700	phosphatase	26.13	misc.acid and other phosphatases
224					LOC_Os03g17980	Os03g0289100	CAMK_KIN1/SNF1/Nim1_like_AMPKh.2 - CAMK includes calcium/calmodulin depedent protein kinases	29.4	protein.postranslational modification
225	qRTW1	3	13856737	13994333	LOC_Os03g24339	Os03g0358000	PWWP domain containing protein	27.3.68	RNA.regulation of transcription.PWWP domain protein
226					LOC_Os03g24380	Os03g0358100	glutathione peroxidase domain containing protein response to stress	21.2.2	redox.ascorbate and glutathione.glutathione
227					LOC_Os03g24390	Os03g0358200	OsRhmbd8 - Putative Rhomboid homologue	29.5.5	protein.degradation.serine protease
228					LOC_Os03g24430	Os03g0358800	cytokinin-O-glucosyltransferase 3	26.2	misc.UDP glucosyl and glucoronyl transferases
229					LOC_Os03g24440	Os03g0358900	IPP transferase	17.4.1	hormone metabolism.cytokinin.synthesis-degradation
230					LOC_Os03g24450	Os03g0359000	OsPOP8 - Putative Prolyl Oligopeptidase homologue	35.2	not assigned.unknown
231					LOC_Os03g24460	Os03g0359100	aminotransferase domain containing protein	26.26.1	misc.aminotransferases.aminotransferase class IV family protein
232					LOC_Os03g24500	None	zinc finger, RING-type	#N/A	#N/A
233					LOC_Os03g24510	Os03g0359600	glycosyl transferase 8 domain containing protein	26.2	misc.UDP glucosyl and glucoronyl transferases
234					LOC_Os03g24520	Os03g0359700	Mo25	35.2	not assigned.unknown
235	qTTW4	3	34118296	35541865	LOC_Os03g59990	Os03g0814500	glucosyl transferase	35.2	not assigned.unknown
236					LOC_Os03g60000	Os03g0814600	SPFH domain/Band 7 family protein	9.1.1	mitochondrial electron transport / ATP synthesis.NADH-DH.complex I
237					LOC_Os03g60080	Os03g0815100	NAC domain-containing protein 67	33.99	development.unspecified	NAC
238					LOC_Os03g60090	Os03g0815200	methylenetetrahydrofolate reductase	25	C1-metabolism
239					LOC_Os03g60100	Os03g0815400	50S ribosomal protein L17	29.2.1.1.1.2.17	protein.synthesis.ribosomal protein.prokaryotic.chloroplast.50S subunit.L17
240					LOC_Os03g60110	Os03g0815700	KH domain containing protein	27.4	RNA.RNA binding
241					LOC_Os03g60120	Os03g0815800	AP2 domain containing protein	27.3.3	RNA.regulation of transcription.AP2/EREBP, APETALA2/Ethylene-responsive element binding protein family	ERF
242					LOC_Os03g60130	Os03g0815900	transcription elongation factor protein, response to endogenous stimulus	29.2.4	protein.synthesis.elongation
243					LOC_Os03g60140	Os03g0816000	U-box domain-containing protein	35.2	not assigned.unknown
244					LOC_Os03g60150	Os03g0816100	protein kinase domain containing protein	29.4	protein.postranslational modification
245					LOC_Os03g60180	Os03g0816400	GTPase of unknown function domain containing protein, P-loop containing nucleoside triphosphate hydrolases superfamily protein in Arabidopsis	33.99	development.unspecified
246					LOC_Os03g60190	Os03g0816500	oxidoreductase, 2OG-Fe oxygenase family protein	21.99	redox.misc
247					LOC_Os03g60200	Os03g0816600	pentatricopeptide	27.3.25	RNA.regulation of transcription.MYB domain transcription factor family
248					LOC_Os03g60210	Os03g0816700	DUF567 domain containing protein	35.2	not assigned.unknown
249					LOC_Os03g60220	Os03g0816800	DUF567 domain containing protein	35.2	not assigned.unknown
250					LOC_Os03g60240	Os03g0816900	SCAR-like protein 1, anatomical structure morphogenesis	#N/A	#N/A
251					LOC_Os03g60250	Os03g0817100	membrane associated DUF588 domain containing protein	35.2	not assigned.unknown
252					LOC_Os03g60260	Os03g0817200	ANT1, response to biotic stimulus	34.3	transport.amino acids
253					LOC_Os03g60279	Os03g0817400	cinnamoyl-CoA reductase family	35.2	not assigned.unknown
254					LOC_Os03g60340	Os03g0817800	leaf senescence related protein	33.99	development.unspecified
255					LOC_Os03g60350	Os03g0817900	leaf senescence related protein	35.2	not assigned.unknown
256					LOC_Os03g60360	Os03g0818000	protein kinase PKN/PRK1	35.2	not assigned.unknown
257					LOC_Os03g60370	Os03g0818100	histidine acid phosphatase	26.13	misc.acid and other phosphatases
258					LOC_Os03g60380	Os03g0818200	cinnamoyl CoA reductase	26.11.1	misc.alcohol dehydrogenases
259					LOC_Os03g60390	Os03g0818250	PHD finger protein, alfin-like 1	#N/A	#N/A
260					LOC_Os03g60400	Os03g0818400	40S ribosomal protein S23	29.2.1.2.1.23	protein.synthesis.ribosomal protein.eukaryotic.40S subunit.S23
261					LOC_Os03g60430	Os03g0818800	AP2 domain containing protein	27.3.3	RNA.regulation of transcription.AP2/EREBP, APETALA2/Ethylene-responsive element binding protein family	AP2
262					LOC_Os03g60460	Os03g0819100	aminopeptidase	29.5	protein.degradation
263					LOC_Os03g60470	Os03g0819300	glycine-rich protein A3	35.2	not assigned.unknown
264					LOC_Os03g60480	Os03g0819400	heavy metal-associated domain containing protein, Chloroplast-targeted copper chaperone protein in Arabidopsis	15.2	metal handling.binding, chelation and storage
265					LOC_Os03g60530	Os03g0819900	ras-related protein response to endogenous stimulus	30.5	signalling.G-proteins
266					LOC_Os03g60540	None	ZOS3-20 - C2H2 zinc finger protein, response to stress	#N/A	#N/A
267					LOC_Os03g60550	Os03g0820100	ThiF family domain containing protein response to abiotic stimulus	17.2.2	hormone metabolism.auxin.signal transduction
268					LOC_Os03g60560	Os03g0820300	ZOS3-21 - C2H2 zinc finger protein	35.2	not assigned.unknown	C2H2
269					LOC_Os03g60570	Os03g0820400	ZOS3-21 - C2H2 zinc finger protein	35.2	not assigned.unknown	C2H2
270					LOC_Os03g60580	Os03g0820500	actin-depolymerizing factor response to stress	31.1	cell.organisation
271					LOC_Os03g60600	Os03g0820700	zinc knuckle domain containing protein	27.3.67	RNA.regulation of transcription.putative transcription regulator
272					LOC_Os03g60610	Os03g0820900	SEC14 cytosolic factor family protein	34.99	transport.misc
273					LOC_Os03g60620	Os03g0821100	DnaK family protein, response to biotic stimulus	20.2.1	stress.abiotic.heat
274					LOC_Os03g60630	Os03g0821200	dof zinc finger domain containing protein	27.3.8	RNA.regulation of transcription.C2C2(Zn) DOF zinc finger family	Dof
275					LOC_Os03g60650	Os03g0821300	protein phosphatase 2C	29.4	protein.postranslational modification
276					LOC_Os03g60690	Os03g0821700	pentatricopeptide	27.3.25	RNA.regulation of transcription.MYB domain transcription factor family
277					LOC_Os03g60700	Os03g0821800	dolichyl-phosphate beta-glycosyltransferase	26.2	misc.UDP glucosyl and glucoronyl transferases
278					LOC_Os03g60710	Os03g0821900	protein kinase domain containing protein	29.4.1.57	protein.postranslational modification.kinase.receptor like cytoplasmatic kinase VII
279					LOC_Os03g60720	Os03g0822000	expansin precursor	10.7	cell wall.modification
280					LOC_Os03g60750	Os03g0822300	ribosomal RNA large subunit methyltransferase J	27.1	RNA.processing
281					LOC_Os03g60780	Os03g0822700	armadillo/beta-catenin-like repeat containing protein response to abiotic stimulus	35.2	not assigned.unknown
282					LOC_Os03g60790	Os03g0822800	heat shock protein DnaJ	35.2	not assigned.unknown
283					LOC_Os03g60810	Os03g0823000	lectin-like receptor kinase	29.4	protein.postranslational modification
284					LOC_Os03g60820	Os03g0823100	transporter, major facilitator superfamily domain containing protein	#N/A	#N/A
285					LOC_Os03g60840	Os03g0823400	BBTI13 - Bowman-Birk type bran trypsin inhibitor precursor	35.2	not assigned.unknown
286					LOC_Os03g60850	Os03g0823500	peptide transporter PTR2	34.13	transport.peptides and oligopeptides
287					LOC_Os03g60870	Os03g0823700	ras-related protein	30.5	signalling.G-proteins
288					LOC_Os03g60880	Os03g0823800	nucleobase-ascorbate transporter	34.99	transport.misc
289					LOC_Os03g60890	Os03g0823900	calmodulin binding protein	30.3	signalling.calcium
290					LOC_Os03g60910	Os03g0824100	PPR repeat domain containing protein	27.3	RNA.regulation of transcription
291					LOC_Os03g60920	Os03g0824200	Methyltransferase small domain containing protein	35.2	not assigned.unknown
292					LOC_Os03g60930	Os03g0824300	RNA recognition motif containing protein	27.4	RNA.RNA binding
293					LOC_Os03g60939	Os03g0824400	dolichyl-phosphate beta-glycosyltransferase	29.7	protein.glycosylation
294					LOC_Os03g60960	Os03g0824600	cytokinin-N-glucosyltransferase 1, response to biotic stimulus	26.2	misc.UDP glucosyl and glucoronyl transferases
295					LOC_Os03g61010	Os03g0825300	protein kinase family protein	29.4.1.57	protein.postranslational modification.kinase.receptor like cytoplasmatic kinase VII
296					LOC_Os03g61019	Os03g0825400	mitochondrial import inner membrane translocase subunit Tim, Tim10/DDP family zinc finger protein in Arabidopsis	29.3.2	protein.targeting.mitochondria
297					LOC_Os03g61030	Os03g0825500	transcription termination factor nusG family protein	27.3.99	RNA.regulation of transcription.unclassified
298					LOC_Os03g61040	Os03g0825600	GIL1 response to abiotic stimulus	33.99	development.unspecified
299					LOC_Os03g61050	Os03g0825700	FG-GAP repeat-containing protein	33.99	development.unspecified
300					LOC_Os03g61060	Os03g0825800	protein kinase domain containing protein	30.2.99	signalling.receptor kinases.misc
301					LOC_Os03g61100	Os03g0826300	GDP-mannose transporter	34.2	transport.sugars
302					LOC_Os03g61110	Os03g0826400	RNA-binding motif protein	27.3.12	RNA.regulation of transcription.C3H zinc finger family
303					LOC_Os03g61120	Os03g0826500	anthranilate synthase component I-1, chloroplast precursor, response to endogenous stimulus	13.1.6.5.1	amino acid metabolism.synthesis.aromatic aa.tryptophan.anthranilate synthase
304					LOC_Os03g61130	Os03g0826600	phosphoesterase family protein	11.9.3.5	lipid metabolism.lipid degradation.lysophospholipases.phosphoinositide phospholipase C
305					LOC_Os03g61210	Os03g0827600	domain of unknown function domain containing protein	35.2	not assigned.unknown
306					LOC_Os03g61220	Os03g0827700	DEAD-box ATP-dependent RNA helicase 3	27.1.2	RNA.processing.RNA helicase
307					LOC_Os03g61249	None	RD26 response to abiotic and endogenous stimulus	#N/A	#N/A	NAC
308					LOC_Os03g61260	Os03g0828100	ribosomal L18p/L5e family protein	29.2.1.1.1.2.18	protein.synthesis.ribosomal protein.prokaryotic.chloroplast.50S subunit.L18
309					LOC_Os03g61270	Os03g0828300	OsMan04 - Endo-Beta-Mannanase	10.6.2	cell wall.degradation.mannan-xylose-arabinose-fucose
310					LOC_Os03g61280	Os03g0828500	OsMan05 - Endo-Beta-Mannanase	10.6.2	cell wall.degradation.mannan-xylose-arabinose-fucose
311					LOC_Os03g61290	Os03g0828600	ATCHX	34.12	transport.metal
312					LOC_Os03g61310	Os03g0828800	receptor-like protein kinase	29.4	protein.postranslational modification
313					LOC_Os03g61319	None	RD26 response to abiotic, endogenous stimulus	#N/A	#N/A	NAC
314					LOC_Os03g61330	Os03g0829000	fumarylacetoacetase	13.2.6.2	amino acid metabolism.degradation.aromatic aa.tyrosine
315					LOC_Os03g61340	Os03g0829100	hydrolase, alpha/beta fold family domain containing protein	26.1	misc.misc2
316					LOC_Os03g61360	Os03g0829200	hydrolase, alpha/beta fold family domain containing protein	26.1	misc.misc2
317					LOC_Os03g61430	None	uncharacterized Cys-rich domain containing protein	#N/A	#N/A
318					LOC_Os03g61440	Os03g0829900	uncharacterized Cys-rich domain containing protein	35.2	not assigned.unknown
319					LOC_Os03g61470	Os03g0830200	uncharacterized Cys-rich domain containing protein	35.2	not assigned.unknown
320					LOC_Os03g61480	Os03g0830300	uncharacterized Cys-rich domain containing protein	35.2	not assigned.unknown
321					LOC_Os03g61500	Os03g0830500	uncharacterized Cys-rich domain containing protein	35.2	not assigned.unknown
322					LOC_Os03g61510	Os03g0830600	pectinesterase inhibitor domain containing protein	26.18	misc.invertase/pectin methylesterase inhibitor family protein
323					LOC_Os03g61530	Os03g0830800	invertase/pectin methylesterase inhibitor family protein	26.18	misc.invertase/pectin methylesterase inhibitor family protein
324					LOC_Os03g61540	Os03g0830900	lipase class 3 family protein	11.9.2.1	lipid metabolism.lipid degradation.lipases.triacylglycerol lipase
325					LOC_Os03g61550	Os03g0831000	heat shock protein DnaJ	29.6	protein.folding
326					LOC_Os03g61600	Os03g0831500	phosphoribosylformylglycinamidine synthase	23.1.2.5	nucleotide metabolism.synthesis.purine.AIR synthase
327					LOC_Os03g61630	Os03g0831800	WD domain, G-beta repeat domain containing protein	29.3.4.4	protein.targeting.secretory pathway.plasma membrane
328					LOC_Os03g61640	Os03g0831900	ZOS3-23 - C2H2 zinc finger protein	35.2	not assigned.unknown
329					LOC_Os03g61670	Os03g0832200	calreticulin precursor, response to abiotic stimulus	30.3	signalling.calcium
330					LOC_Os03g61680	Os03g0832300	huntingtin-interacting protein HYPK	35.2	not assigned.unknown
331					LOC_Os03g61690	Os03g0832400	protein phosphatase 2	29.4	protein.postranslational modification
332					LOC_Os03g61710	Os03g0832600	GHMP kinases ATP-binding protein	3.8.1	minor CHO metabolism.galactose.galactokinases
333					LOC_Os03g61720	Os03g0832800	glycerol-3-phosphate acyltransferase	11.3	lipid metabolism.Phospholipid synthesis
334					LOC_Os03g61730	Os03g0832900	heat shock protein DnaJ	20.2.1	stress.abiotic.heat
335					LOC_Os03g61740	Os03g0833100	sex determination protein tasselseed-2	26.22	misc.short chain dehydrogenase/reductase (SDR)
336					LOC_Os03g61760	Os03g0833300	OsSPL6 - SBP-box gene family member	33.3	development.squamosa promoter binding like (SPL)	SBP
337					LOC_Os03g61780	Os03g0833600	glucan endo-1,3-beta-glucosidase-related, Carbohydrate-binding X8 domain superfamily protein in Arabidopsis	26.4	misc.beta 1,3 glucan hydrolases
338					LOC_Os03g61790	Os03g0833700	RNA 3-terminal phosphate cyclase	27.1	RNA.processing
339					LOC_Os03g61800	Os03g0833800	polygalacturonase, Pectin lyase-like superfamily protein	10.6.3	cell wall.degradation.pectate lyases and polygalacturonases
340					LOC_Os03g61810	Os03g0833900	tRNA-specific adenosine deaminase	23.2	nucleotide metabolism.degradation
341					LOC_Os03g61829	Os03g0834050	haloacid dehalogenase-like hydrolase family protein	35.2	not assigned.unknown
342					LOC_Os03g61890	Os03g0835100	chloroplast protein import component Toc159	29.3.3	protein.targeting.chloroplast
343					LOC_Os03g61920	Os03g0835400	electron transfer flavoprotein subunit alpha, mitochondrial precursor	9.3	mitochondrial electron transport / ATP synthesis.electron transfer flavoprotein
344					LOC_Os03g61930	Os03g0835600	ACBP4 response to abiotic and endogenous stimulus	11.1.13	lipid metabolism.FA synthesis and FA elongation.acyl-CoA binding protein
345					LOC_Os03g61940	Os03g0835700	small heat shock protein, chloroplast precursor response to abiotic stimulus	35.2	not assigned.unknown
346					LOC_Os03g61950	Os03g0835800	kelch motif family protein	29.5.11.4.3.2	protein.degradation.ubiquitin.E3.SCF.FBOX
347					LOC_Os03g61960	Os03g0835900	2Fe-2S iron-sulfur cluster binding domain containing protein	1.1.5.2	PS.lightreaction.other electron carrier (ox/red).ferredoxin
348					LOC_Os03g61980	None	cytochrome P450	#N/A	#N/A
349					LOC_Os03g61990	Os03g0836200	glycine-rich RNA-binding protein 7, response to abiotic stimulus	27.4	RNA.RNA binding
350					LOC_Os03g62010	Os03g0836300	harpin-induced protein 1 domain containing protein	33.2	development.late embryogenesis abundant
351					LOC_Os03g62020	Os03g0836400	harpin-induced protein 1 domain containing protein	33.2	development.late embryogenesis abundant
352					LOC_Os03g62070	Os03g0836900	hydrolase	17.2.1	hormone metabolism.auxin.synthesis-degradation
353					LOC_Os03g62080	Os03g0837000	mRNA-decapping enzyme	27.1	RNA.processing
354					LOC_Os03g62090	Os03g0837100	CESA5 - cellulose synthase	10.2.1	cell wall.cellulose synthesis.cellulose synthase
355					LOC_Os03g62100	Os03g0837200	MYB family transcription factor	35.2	not assigned.unknown	MYB_related
356					LOC_Os03g62110	Os03g0837300	nicotinate phosphoribosyltransferase family domain containing protein	35.2	not assigned.unknown
357					LOC_Os03g62120	Os03g0837400	heat shock protein DnaJ	35.2	not assigned.unknown
358					LOC_Os03g62140	None	heat shock protein DnaJ	#N/A	#N/A
359					LOC_Os03g62150	Os03g0837700	heat shock protein DnaJ	35.2	not assigned.unknown
360					LOC_Os03g62170	Os03g0837900	cyclase/dehydrase family protein	35.2	not assigned.unknown
361					LOC_Os03g62180	Os03g0838100	lectin protein kinase family protein	30.2.24	signalling.receptor kinases.S-locus glycoprotein like
362					LOC_Os03g62200	Os03g0838400	ammonium transporter protein response to biotic stimulus	34.5	transport.ammonium
363					LOC_Os03g62210	Os03g0838500	subtilisin N-terminal Region family protein	35.2	not assigned.unknown
364					LOC_Os03g62230	Os03g0838800	ZOS3-24 - C2H2 zinc finger protein response to abiotic stimulus	27.3.11	RNA.regulation of transcription.C2H2 zinc finger family	C2H2
365					LOC_Os03g62250	Os03g0839000	zinc finger, C3HC4 type domain containing protein	#N/A	#N/A
366					LOC_Os03g62260	None	FAD binding domain containing protein	#N/A	#N/A
367					LOC_Os03g62270	Os03g0839200	MATE efflux family protein	34.99	transport.misc
368					LOC_Os03g62340	Os03g0839900	protein kinase family protein response to stress	29.4.1.57	protein.postranslational modification.kinase.receptor like cytoplasmatic kinase VII
369					LOC_Os03g62370	Os03g0840200	WD40-like Beta Propeller Repeat family protein	35.2	not assigned.unknown
370					LOC_Os03g62379	Os03g0840350	MYB family transcription factor	27.3.50	RNA.regulation of transcription.General Transcription	MYB_related
371					LOC_Os03g62400	None	pentatricopeptide	#N/A	#N/A
372					LOC_Os03g62410	Os03g0840800	phospholipase D response to abiotic stimulus	11.9.3.1	lipid metabolism.lipid degradation.lysophospholipases.phospholipase D
373					LOC_Os03g62430	Os03g0841100	OsWAK28 - OsWAK receptor-like protein kinase	30.2.99	signalling.receptor kinases.misc
374					LOC_Os03g62470	None	no apical meristem protein response to endogenous stimulus	#N/A	#N/A	NAC
375					LOC_Os03g62480	Os03g0841600	anthocyanidin 5,3-O-glucosyltransferase	26.2	misc.UDP glucosyl and glucoronyl transferases
376					LOC_Os03g62490	Os03g0841700	prohibitin-2	9.1.1	mitochondrial electron transport / ATP synthesis.NADH-DH.complex I
377					LOC_Os03g62500	Os03g0841800	CGMC_GSK.5 - CGMC includes CDA, MAPK, GSK3, and CLKC kinases	29.4	protein.postranslational modification
378					LOC_Os03g62510	Os03g0841900	amine oxidase, flavin-containing	16.1.4	secondary metabolism.isoprenoids.carotenoids
379					LOC_Os03g62580	Os03g0842700	vacuolar sorting protein	29.3.4.3	protein.targeting.secretory pathway.vacuole
380					LOC_Os03g62590	Os03g0842900	oxidoreductase, short chain dehydrogenase/reductase family domain containing protein	26.22	misc.short chain dehydrogenase/reductase (SDR)
381					LOC_Os03g62600	Os03g0843100	ras-related protein	30.5	signalling.G-proteins
382					LOC_Os03g62610	Os03g0843200	RNA-binding protein containing a PIN domain	35.2	not assigned.unknown
383					LOC_Os03g62620	Os03g0843300	late embryogenesis abundant protein response to abiotic stimulus	33.2	development.late embryogenesis abundant
384					LOC_Os03g62630	Os03g0843400	ribosomal protein S6	29.2.1.1.1.1.6	protein.synthesis.ribosomal protein.prokaryotic.chloroplast.30S subunit.S6
385					LOC_Os03g62640	Os03g0843500	RNA-binding protein Luc7-like	33.99	development.unspecified
386					LOC_Os03g62650	Os03g0843600	ion channel DMI1-like, chloroplast precursor	35.2	not assigned.unknown
387					LOC_Os03g62690	Os03g0844000	pentatricopeptide	27.3.25	RNA.regulation of transcription.MYB domain transcription factor family
388					LOC_Os03g62700	Os03g0844100	protein kinase	29.4.1.57	protein.postranslational modification.kinase.receptor like cytoplasmatic kinase VII
389					LOC_Os03g62720	Os03g0844450	exosome complex exonuclease	29.1	protein.aa activation
390					LOC_Os03g62740	Os03g0844600	GDSL-like lipase/acylhydrolase	26.28	misc.GDSL-motif lipase
391					LOC_Os03g62750	Os03g0844700	inner membrane protein	29.3.3	protein.targeting.chloroplast
392					LOC_Os03g62780	Os03g0844900	S1 RNA binding domain containing protein response to abiotic stimulus	29.2.1.1.3.1.1	protein.synthesis.ribosomal protein.prokaryotic.unknown organellar.30S subunit.S1
393					LOC_Os03g62790	Os03g0845000	pirin	30.5	signalling.G-proteins
394	qSHW3	4	30452063	30662729	LOC_Os04g51380	Os04g0602900	protein-S-isoprenylcysteine O-methyltransferase. Tax response to endogenous stimulus	29.4	protein.postranslational modification
395					LOC_Os04g51390	Os04g0603000	aldose 1-epimerase response to endogenous stimulus	3.5	minor CHO metabolism.others
396					LOC_Os04g51400	Os04g0603200	zinc finger, C3HC4 type domain containing protein	29.5.11.4.2	protein.degradation.ubiquitin.E3.RING
397					LOC_Os04g51440	Os04g0604000	villin protein response to endogenous stimulus	31.1	cell.organisation
398					LOC_Os04g51450	Os04g0604200	glycosyl hydrolases family 16	10.7	cell wall.modification
399					LOC_Os04g51460	Os04g0604300	glycosyl hydrolases family 16 response to endogenous stimulus	10.7	cell wall.modification
400					LOC_Os04g51510	Os04g0604800	glycosyl hydrolases family 16	10.7	cell wall.modification
401					LOC_Os04g51520	Os04g0604900	glycosyl hydrolases family 16	10.7	cell wall.modification
402					LOC_Os04g51560	Os04g0605100	WRKY68 response to biotic stimulus	27.3.32	RNA.regulation of transcription.WRKY domain transcription factor family	WRKY
403					LOC_Os04g51570	Os04g0605200	tyrosine phosphatase	35.2	not assigned.unknown
404					LOC_Os04g51580	Os04g0605300	leucine rich repeat containing protein	27.3.67	RNA.regulation of transcription.putative transcription regulator
405					LOC_Os04g51610	Os04g0605500	calcium-transporting ATPase, plasma membrane-type response to biotic stimulus	30.3	signalling.calcium
406					LOC_Os04g51630	Os04g0605900	60S ribosomal protein L7	29.2.1.2.2.7	protein.synthesis.ribosomal protein.eukaryotic.60S subunit.L7
407					LOC_Os04g51660	Os04g0606000	transferase family protein	16.8.1.21	secondary metabolism.flavonoids.anthocyanins.anthocyanin 5-aromatic acyltransferase
408					LOC_Os04g51690	Os04g0606400	glycosyl hydrolase family 47 domain contain protein	29.7.3	protein.glycosylation.mannosyl-oligosaccharide alpha-1,2-mannosidase
409					LOC_Os04g51700	Os04g0606450	DNA ligase I, ATP-dependent family protein response to abiotic stimulus	28.1	DNA.synthesis/chromatin structure
410					LOC_Os04g51786	Os04g0606900	containing DUF163	35.2	not assigned.unknown
411	qTTW5	4	32708348	32876563	LOC_Os04g55030	Os04g0643000	cullin	29.5.11.4.3.3	protein.degradation.ubiquitin.E3.SCF.cullin
412					LOC_Os04g55040	Os04g0643100	vacuolar ATP synthase subunit D 1	34.1.1.3	transport.p- and v-ATPases.H+-transporting two-sector ATPase.subunit D
413					LOC_Os04g55050	Os04g0643200	amidase	19.1	tetrapyrrole synthesis.glu-tRNA synthetase
414					LOC_Os04g55060	Os04g0643300	3-oxoacyl-synthase III, chloroplast precursor	11.1.3	lipid metabolism.FA synthesis and FA elongation.ketoacyl ACP synthase
415					LOC_Os04g55070	Os04g0643500	gibberellin 20 oxidase 2	17.5.1	hormone metabolism.ethylene.synthesis-degradation
416					LOC_Os04g55080	Os04g0643600	cyclic nucleotide-gated ion channel	34.22	transport.cyclic nucleotide or calcium regulated channels
417					LOC_Os04g55090	Os04g0643700	PPR repeat domain containing protein	33.99	development.unspecified
418					LOC_Os04g55120	Os04g0644100	Sterile alpha motif (SAM) domain-containing protein, Jp18	35.2	not assigned.unknown
419					LOC_Os04g55150	Os04g0644300	UBA/TS-N domain containing protein	#N/A	#N/A
420					LOC_Os04g55159	Os04g0644400	LTPL125 - Protease inhibitor/seed storage/LTP family protein precursor	35.2	not assigned.unknown
421					LOC_Os04g55170	None	LTPL126 - Protease inhibitor/seed storage/LTP family protein precursor	#N/A	#N/A
422					LOC_Os04g55180	Os04g0644600	hydrolase, alpha/beta fold family domain containing protein	35.2	not assigned.unknown
423					LOC_Os04g55190	Os04g0644675	SPOC domain containing protein	27.3.67	RNA.regulation of transcription.putative transcription regulator
424					LOC_Os04g55200	Os04g0644700	coatomer subunit epsilon	31.4	cell.vesicle transport
425					LOC_Os04g55210	Os04g0644800	chloride channel protein	34.18	transport.unspecified anions
426					LOC_Os04g55220	Os04g0644900	C2 domain containing protein	30.3	signalling.calcium
427					LOC_Os04g55230	Os04g0645100	tetratricopeptide repeat domain containing protein	35.2	not assigned.unknown
428					LOC_Os04g55240	Os04g0645200	VQ domain containing protein	35.2	not assigned.unknown
429					LOC_Os04g55260	Os04g0645600	thiamine-repressible mitochondrial transport protein THI74	35.2	not assigned.unknown
430					LOC_Os04g55290	Os04g0646100	G10 protein	35.2	not assigned.unknown
431	qRTL3	5	6115639	6264618	LOC_Os05g10940	Os05g0198400	metal cation transporter	34.12	transport.metal
432					LOC_Os05g10980	Os05g0198700	REX1 DNA Repair family protein	35.2	not assigned.unknown
433					LOC_Os05g11010	Os05g0199100	harpin-induced protein 1 domain containing protein, Late embryogenesis abundant (LEA) hydroxyproline-rich glycoprotein family	33.2	development.late embryogenesis abundant
434					LOC_Os05g11060	Os05g0199500	galactosyltransferase family protein	29.7	protein.glycosylation
435					LOC_Os05g11070	Os05g0199800	helix-loop-helix DNA-binding domain containing protein	35.2	not assigned.unknown	bHLH
436					LOC_Os05g11090	Os05g0200100	thioredoxin, atypical CYS HIS rich thioredoxin 1	21.1	redox.thioredoxin
437					LOC_Os05g11120	Os05g0200280	prenylated rab acceptor	30.5	signalling.G-proteins
438					LOC_Os05g11130	Os05g0200400	cytochrome P450	26.10	misc.cytochrome P450
439					LOC_Os05g11140	Os05g0200500	Protein kinase family protein, CK1 includes the casein kinase 1 kinases	29.4	protein.postranslational modification
440	qSHL3		13747142	14189391	LOC_Os05g23924	Os05g0304900	glycosyl hydrolase family 10 protein	10.6.2	cell wall.degradation.mannan-xylose-arabinose-fucose
441		5			LOC_Os05g23940	Os05g0305100	transcription initiation factor IIB, Cyclin/Brf1-like TBP-binding protein	27.2	RNA.transcription
442					LOC_Os05g23950	Os05g0305200	TRAF-type zinc finger family protein	16.1	secondary metabolism.isoprenoids
443					LOC_Os05g23960	Os05g0305300	pentatricopeptide	27.3.25	RNA.regulation of transcription.MYB domain transcription factor family
444					LOC_Os05g23990	Os05g0305600	rp3 protein	20.1.7	stress.biotic.PR-proteins
445					LOC_Os05g24010	Os05g0305900	receptor protein kinase-like	30.2.99	signalling.receptor kinases.misc
446					LOC_Os05g24020	Os05g0306000	emp24/gp25L/p24 family protein	35.2	not assigned.unknown
447					LOC_Os05g24140	Os05g0307100	tetracycline transporter-like protein 1	35.2	not assigned.unknown
448					LOC_Os05g24150	Os05g0307200	tetratricopeptide-like helical	34.99	transport.misc
449					LOC_Os05g24160	Os05g0307400	double-stranded RNA binding motif containing protein	27.4	RNA.RNA binding
450					LOC_Os05g24270	Os05g0308900	PPR repeat domain containing protein	35.2	not assigned.unknown
451					LOC_Os05g24500	None	terpene synthase, N-terminal domain containing protein	#N/A	#N/A
452					LOC_Os05g24550	Os05g0310500	Papain family cysteine protease domain containing protein	29.5.3	protein.degradation.cysteine protease
453					LOC_Os05g24560	Os05g0310600	NC domain-containing protein	35.2	not assigned.unknown
454					LOC_Os05g24580	Os05g0310750	MEMO1	35.2	not assigned.unknown
455	qRTW2	5	22881906	23226825	LOC_Os05g39000	Os05g0466200	KIP1 Kinase interacting (KIP1-like) family protein	29.4	protein.postranslational modification
456					LOC_Os05g39050	Os05g0466600	Core histone H2A/H2B/H3/H4 domain containing protein	28.1.3	DNA.synthesis/chromatin structure.histone
457					LOC_Os05g39070	Os05g0466800	NLI interacting factor-like phosphatase	29.3.99	protein.targeting.unknown
458					LOC_Os05g39080	Os05g0466900	protein kinase family protein	29.4	protein.postranslational modification
459					LOC_Os05g39090	Os05g0467000	calcium/calmodulin depedent protein kinases	30.3	signalling.calcium
460					LOC_Os05g39110	Os05g0467300	selT-like protein precursor	15	metal handling
461					LOC_Os05g39220	Os05g0468500	GDSL-like lipase/acylhydrolase	26.28	misc.GDSL-motif lipase
462					LOC_Os05g39230	Os05g0468600	low photochemical bleaching 1 protein, UDP-glucose pyrophosphorylase 3	35.2	not assigned.unknown
463					LOC_Os05g39240	Os05g0468700	ammonium transporter protein	34.5	transport.ammonium
464					LOC_Os05g39250	Os05g0468800	phosphatidylethanolamine-binding protein	35.2	not assigned.unknown
465					LOC_Os05g39260	Os05g0468900	zinc finger, C3HC4 type domain containing protein	35.2	not assigned.unknown
466					LOC_Os05g39300	Os05g0469300	OsFBL24 - F-box domain and LRR containing protein	35.2	not assigned.unknown
467					LOC_Os05g39310	Os05g0469600	thiamine pyrophosphate enzyme, C-terminal TPP binding domain containing protein	5.2	fermentation.PDC
468					LOC_Os05g39320	Os05g0469800	thiamine pyrophosphate enzyme, C-terminal TPP binding domain containing protein	5.2	fermentation.PDC
469					LOC_Os05g39350	Os05g0470000	PMR5	35.2	not assigned.unknown
470					LOC_Os05g39380	Os05g0470700	zinc finger, C3HC4 type domain containing protein	29.5.11.4.2	protein.degradation.ubiquitin.E3.RING
471					LOC_Os05g39390	Os05g0470800	outer membrane protein, OMP85 family protein	35.2	not assigned.unknown
472					LOC_Os05g39450	Os05g0471350	glutaredoxin	21.4	redox.glutaredoxins
473					LOC_Os05g39500	Os05g0472000	DUF640 domain containing protein	30.11	signalling.light
474					LOC_Os05g39520	Os05g0472200	methyltransferase	20.2.3	stress.abiotic.drought/salt
475					LOC_Os05g39530	Os05g0472300	ribonuclease P family protein	27.1.19	RNA.processing.ribonucleases
476					LOC_Os05g39540	Os05g0472400	metal cation transporter	34.12	transport.metal
477					LOC_Os05g39560	Os05g0472700	metal cation transporter	34.12	transport.metal
478	qTTW6	6	3176249	3246188	LOC_Os06g06760	Os06g0163000	protein kinase	30.2.99	signalling.receptor kinases.misc
479					LOC_Os06g06770	Os06g0163200	Putative Prolyl Oligopeptidase homologue	35.2	not assigned.unknown
480					LOC_Os06g06780	Os06g0163300	harpin-induced protein	33.2	development.late embryogenesis abundant
481					LOC_Os06g06790	Os06g0163400	OsPDIL1-5 protein disulfide isomerase PDIL1-5	21.1	redox.thioredoxin
482					LOC_Os06g06810	Os06g0163500	OsSub49 - Putative Subtilisin homologue	29.5.1	protein.degradation.subtilases
483					LOC_Os06g06820	Os06g0163600	hydrolase, alpha/beta fold family domain containing protein	29.5	protein.degradation
484					LOC_Os06g06850	Os06g0163701	resistance protein LR10	20.1.7	stress.biotic.PR-proteins
485					LOC_Os06g06860	Os06g0163900	MLA1	20.1.7	stress.biotic.PR-proteins
486	qRTW3	7	15025379	15246404	LOC_Os07g26150	Os07g0443500	MYB family transcription factor	35.2	not assigned.unknown	MYB_related
487					LOC_Os07g26180	None	cysteine-rich receptor-like protein kinase 42 precursor	#N/A	#N/A
488					LOC_Os07g26210	Os07g0444000	non-lysosomal glucosylceramidase	35.2	not assigned.unknown
489					LOC_Os07g26430	None	resistance protein	#N/A	#N/A
490					LOC_Os07g26460	Os07g0445800	GLTP domain containing protein	11.6	lipid metabolism.lipid transfer proteins etc
491					LOC_Os07g26480	Os07g0446000	P21-Rho-binding domain containing protein	35.2	not assigned.unknown
492					LOC_Os07g26490	Os07g0446100	ankyrin repeat domain containing protein	31.1	cell.organisation
493	qSHL4	8	3494808	3574058	LOC_Os08g06330	Os08g0159800	zinc finger C-x8-C-x5-C-x3-H type family protein	27.3.12	RNA.regulation of transcription.C3H zinc finger family	C3H
494					LOC_Os08g06360	Os08g0160000	THO complex subunit 7	35.2	not assigned.unknown
495					LOC_Os08g06370	Os08g0160300	MYB family transcription factor	27.3.20	RNA.regulation of transcription.G2-like transcription factor family, GARP	G2-like
496					LOC_Os08g06380	Os08g0160500	CSLF6 - cellulose synthase-like family F; beta1,3;1,4 glucan synthase	10.2.1	cell wall.cellulose synthesis.cellulose synthase
497	qSHW4	8	21499758	21577796	LOC_Os08g34280	Os08g0441500	cinnamoyl-CoA reductase	26.11.1	misc.alcohol dehydrogenases
498					LOC_Os08g34290	Os08g0441600	chorismate mutase, chloroplast precursor	13.1.6.2.1	amino acid metabolism.synthesis.aromatic aa.phenylalanine and tyrosine.chorismate mutase
499					LOC_Os08g34310	Os08g0441900	ZOS8-05 - C2H2 zinc finger protein	35.2	not assigned.unknown
500					LOC_Os08g34330	Os08g0442200	SMP-30/Gluconolaconase/LRE-like region containing protein	16.4.1	secondary metabolism.N misc.alkaloid-like
501					LOC_Os08g34340	Os08g0442300	DUF593 domain containing protein	#N/A	#N/A
502					LOC_Os08g34360	Os08g0442400	AP2 domain containing protein, Integrase-type DNA-binding superfamily protein	33.99	development.unspecified	ERF
503					LOC_Os08g34370	None	SET domain containing protein	#N/A	#N/A
504	qTTW7	9	1587803	1639956	LOC_Os09g03310	Os09g0120800	phospholipid-transporting ATPase 2	35.2	not assigned.unknown
505					LOC_Os09g03370	Os09g0121000	MIM, structural maintenance of chromosomes 6A, P-loop containing nucleoside triphosphate hydrolases superfamily protein	31.2	cell.division
506	qSHL5	11	20365552	20415555	LOC_Os11g34750	Os11g0549635	ABC1 family domain containing protein	34.16	transport.ABC transporters and multidrug resistance systems
507					LOC_Os11g34760	Os11g0549650	MMP37-like protein, mitochondrial precursor	35.2	not assigned.unknown
508					LOC_Os11g34770	Os11g0549655	Maf-like protein	35.2	not assigned.unknown
509					LOC_Os11g34780	Os11g0549660	globulin 2	35.2	not assigned.unknown
510					LOC_Os11g34820	Os11g0549680	THUMP domain-containing protein	35.2	not assigned.unknown
511					LOC_Os11g34830	Os11g0549686	ABC1 family domain containing protein	34.16	transport.ABC transporters and multidrug resistance systems
512	qSHW5	11	27254747	27349356	LOC_Os11g45050	Os11g0674400	NBS-LRR disease resistance protein	20.1.7	stress.biotic.PR-proteins
513					LOC_Os11g45060	Os11g0676050	NB-ARC domain containing protein	20.1.7	stress.biotic.PR-proteins
514					LOC_Os11g45090	Os11g0675200	NB-ARC domain containing protein	20.1.7	stress.biotic.PR-proteins
515					LOC_Os11g45130	Os11g0676500	pollen signalling protein with adenylyl cyclase activity	20.1	stress.biotic
516					LOC_Os11g45160	Os11g0676800	disease resistance protein	20.1.7	stress.biotic.PR-proteins
517					LOC_Os11g45180	Os11g0677000	NBS-LRR disease resistance protein	20.1.7	stress.biotic.PR-proteins
518	qSHW6/qSHL6	12	2812596	3001661	LOC_Os12g06060	Os12g0156866	amino acid permease family protein	34.3	transport.amino acids
519					LOC_Os12g06100	Os12g0157200	TLD family protein	28.1	DNA.synthesis/chromatin structure
520					LOC_Os12g06110	Os12g0157550	BRASSINOSTEROID INSENSITIVE 1-associated receptor kinase 1 precursor	35.2	not assigned.unknown
521					LOC_Os12g06150	Os12g0158300	DUF623 domain containing protein	35.2	not assigned.unknown
522					LOC_Os12g06160	Os12g0158400	DUF623 domain containing protein	35.2	not assigned.unknown
523					LOC_Os12g06180	Os12g0158600	HVA22	17.1.1	hormone metabolism.abscisic acid.synthesis-degradation
524					LOC_Os12g06200	Os12g0158800	E2F family transcription factor protein	27.3.18	RNA.regulation of transcription.E2F/DP transcription factor family
525					LOC_Os12g06210	Os12g0158900	harpin-induced protein 1 domain containing protein	33.2	development.late embryogenesis abundant
526					LOC_Os12g06220	Os12g0159000	harpin-induced protein 1 domain containing protein	33.2	development.late embryogenesis abundant
527					LOC_Os12g06260	Os12g0159600	harpin-induced protein 1 domain containing protein, Late embryogenesis abundant (LEA) hydroxyproline-rich glycoprotein family	20.1	stress.biotic
528	qSHL7	12	10748302	10888851	LOC_Os12g18640	Os12g0283900	pentatricopeptide	27.3	RNA.regulation of transcription
529					LOC_Os12g18650	Os12g0284000	Regulator of chromosome condensation domain containing protein	31.2	cell.division
530					LOC_Os12g18760	Os12g0285500	peptidase family C78 domain containing protein	35.2	not assigned.unknown
531					LOC_Os12g18770	Os12g0285600	oxysterol-binding protein	31.4	cell.vesicle transport
532	qSHW7/qTTW8	12	24031700	24645815	LOC_Os12g39070	Os12g0580300	TATA-binding protein	27.2	RNA.transcription
533					LOC_Os12g39080	Os12g0580400	amino acid permease family protein	34.3	transport.amino acids
534					LOC_Os12g39110	Os12g0580700	zinc finger, C3HC4 type domain containing protein	35.2	not assigned.unknown
535					LOC_Os12g39120	Os12g0580900	protein phosphatase 2C	29.4	protein.postranslational modification
536					LOC_Os12g39130	Os12g0581000	fibroin heavy chain precursor	35.2	not assigned.unknown
537					LOC_Os12g39170	Os12g0581400	OsSCP66 - Putative Serine Carboxypeptidase homologue	29.5.5	protein.degradation.serine protease
538					LOC_Os12g39180	Os12g0581600	natural resistance-associated macrophage protein	34.12	transport.metal
539					LOC_Os12g39200	Os12g0581700	seed maturation protein PM23	35.2	not assigned.unknown
540					LOC_Os12g39210	Os12g0581800	cyclin	31.3	cell.cycle
541					LOC_Os12g39220	Os12g0581900	ZOS12-08 - C2H2 zinc finger protein	35.2	not assigned.unknown
542					LOC_Os12g39240	Os12g0582000	cytochrome P450	26.10	misc.cytochrome P450
543					LOC_Os12g39300	None	cytochrome P450	#N/A	#N/A
544					LOC_Os12g39310	Os12g0582700	cytochrome P450	26.10	misc.cytochrome P450
545					LOC_Os12g39320	Os12g0582800	DUF221 domain containing protein	20.2.3	stress.abiotic.drought/salt
546					LOC_Os12g39330	Os12g0582900	AP2 domain containing protein	27.3.3	RNA.regulation of transcription.AP2/EREBP, APETALA2/Ethylene-responsive element binding protein family	ERF
547					LOC_Os12g39340	Os12g0583000	glycosyl transferase, group 1 domain containing protein	35.2	not assigned.unknown
548					LOC_Os12g39360	Os12g0583300	aspartic proteinase nepenthesin precursor	27.3.99	RNA.regulation of transcription.unclassified
549					LOC_Os12g39380	Os12g0583500	BTBN24 - Bric-a-Brac, Tramtrack, Broad Complex BTB domain with non-phototropic hypocotyl 3 NPH3 domain	30.11	signalling.light
550					LOC_Os12g39400	Os12g0583700	ZOS12-09 - C2H2 zinc finger protein	27.3.11	RNA.regulation of transcription.C2H2 zinc finger family	C2H2
551					LOC_Os12g39420	Os12g0583900	nucleobase-ascorbate transporter, Xanthine/uracil permease family protein	34.99	transport.misc
552					LOC_Os12g39520	Os12g0585300	OsFBDUF66 - F-box and DUF domain containing protein	35.2	not assigned.unknown
553					LOC_Os12g39620	Os12g0586000	disease resistance protein	20.1.7	stress.biotic.PR-proteins
554					LOC_Os12g39630	Os12g0586100	calcium/calmodulin depedent protein kinases	29.4	protein.postranslational modification
555					LOC_Os12g39640	Os12g0586300	MYB family transcription factor	27.3.20	RNA.regulation of transcription.G2-like transcription factor family, GARP	G2-like
556					LOC_Os12g39650	Os12g0586400	tubulin	35.2	not assigned.unknown
557					LOC_Os12g39660	Os12g0586600	calcium-transporting ATPase, plasma membrane-type	30.3	signalling.calcium
558					LOC_Os12g39830	Os12g0588800	cyclin	31.3	cell.cycle
559					LOC_Os12g39850	Os12g0589000	helix-loop-helix DNA-binding domain containing protein, root hair defective 6-like 4	27.3.6	RNA.regulation of transcription.bHLH,Basic Helix-Loop-Helix family	bHLH
560					LOC_Os12g39860	Os12g0589100	phosphoribosyl transferase	23.3.1.1	nucleotide metabolism.salvage.phosphoribosyltransferases.aprt
