# Supplementary material for: Unraveling the Genetic Elements Involved in Shoot and Root Growth Regulation by Jasmonate in Rice Using a Genome-Wide Association Study
Source: Rice (N Y). 2019 Sep 4;12:69. doi: 10.1186/s12284-019-0327-5 (PMC6726733; doi:10.1186/s12284-019-0327-5)
Supplement: Supplementary file 8 — Table S6. Expression pattern of candidate genes in response to jasmonate in shoot and root using RNAseq dataset from TENOR. (XLSX 20 kb) [file 12284_2019_327_MOESM8_ESM.xlsx]

## Sheet: Feuil1
RapDB ID	Organ	Average of FC 1h	Average of FC 3h	Average of FC 6h	Average of FC 12h	Average of FC 1d
Os01g0130000	Shoot	2.59	2.85	3.43	2.03	2.585
Os01g0276200	Shoot	NS	4.3	6.57	11.35	2.3
Os01g0276700	Shoot	NS	NS	-2.11	-2.4	NS
Os01g0278000	Shoot	-3.9	-5.78	-12.39	NS	-3.32
Os01g0279700	Shoot	NS	-2.46	-2.42	-5.57	-7.08333
Os01g0279800	Shoot	NS	NS	NS	2.49	NS
Os01g0280400	Shoot	-2.61	NS	2.24	4.02	NS
Os01g0280500	Shoot	NS	2.48	NS	2.4	NS
Os01g0281000	Shoot	-2.54	-4.25	-5.97	-8.63	-2.43
Os01g0281600	Shoot	NS	NS	NS	-14.85	NS
Os01g0282800	Shoot	NS	-2.3	-4.53	-2.7	NS
Os01g0283000	Shoot	NS	2.39	2.595	4.075	2.17
Os01g0285300	Shoot	NS	NS	-4.86	-11.17	-11.81
Os01g0888800	Shoot	11.07	4.02	2.2	NS	NS
Os01g0891700	Shoot	7.3	3.5	4.99	4.34	NS
Os01g0892600	Shoot	-2.11	-10.63	-20.78	-93.92	NS
Os01g0893400	Shoot	-3.84	-8.695	-15.63	-6.54	-6.945
Os01g0894600	Shoot	-2.64667	-2.8	-2.35	-2.61333	-2.09
Os01g0897600	Shoot	NS	-2.75	-4.04	-3.45	NS
Os01g0927500	Shoot	-2.085	-4.165	-5.9	-2.92	-2.945
Os01g0929200	Shoot	NS	NS	-3.88	NS	NS
Os01g0930900	Shoot	-15.23	NS	NS	NS	-15.23
Os02g0703600	Shoot	4.54	NS	NS	3.75	NS
Os02g0704000	Shoot	-5.89	-8.05	-7.62	-18.56	-72.63
Os02g0704300	Shoot	NS	-3.16	-5.81	-9.85	-2.9
Os02g0705400	Shoot	NS	2.39	2.06	NS	NS
Os02g0706500	Shoot	NS	NS	2.17	2.665	NS
Os02g0709600	Shoot	NS	-3.65	-7.31	-3.52	-5.37
Os02g0710800	Shoot	NS	NS	2.9	3.27	2.56
Os02g0712700	Shoot	NS	3.06	6.79	9.48	NS
Os02g0713900	Shoot	NS	3.27	NS	NS	NS
Os02g0714600	Shoot	NS	NS	3.425	3.855	NS
Os02g0716500	Shoot	-3.35333	-7.31333	-9.51667	-15.7633	-4.48
Os02g0719600	Shoot	NS	NS	-6.29	-5.29	-54.98
Os02g0719700	Shoot	NS	NS	2.75	2.46	NS
Os02g0720500	Shoot	7.78	5.6	6.04	5.69	2.85
Os02g0720600	Shoot	3.52	7.36	10.82	17.85	4.26
Os03g0287800	Shoot	NS	NS	-14.25	-6.18	-8.15
Os03g0289100	Shoot	2.18	2.735	2.53	2.785	2.21
Os03g0359700	Shoot	NS	3.27	2.21	NS	2.19
Os03g0815100	Shoot	25.02	13.64	11.34	7.03	7.35
Os03g0816400	Shoot	NS	NS	3.64	4.83	NS
Os03g0816600	Shoot	NS	2.58	6.75	9.86	2.59
Os03g0817200	Shoot	2.03	2.57	2.97	2.61	2.62
Os03g0817800	Shoot	-2.98667	NS	NS	-13.31	-3.42667
Os03g0818100	Shoot	3.915	5.13	3.77	2.585	3.555
Os03g0819400	Shoot	-3.15	-2.86	-3.85	-5.36	-6.22
Os03g0820300	Shoot	5.38	2.71	NS	NS	NS
Os03g0820500	Shoot	NS	NS	-3.96	-7.28	-2.59
Os03g0821100	Shoot	NS	-2.43	-3.04	-2.54	NS
Os03g0822300	Shoot	NS	4.05	4.97	7.39	3.06
Os03g0824100	Shoot	NS	4.12	6.59	6.08	3.3
Os03g0827700	Shoot	-4.68	-3.7	-2.185	NS	NS
Os03g0828300	Shoot	NS	NS	10.39	15.89	8.34
Os03g0829000	Shoot	NS	2.01	2.48667	2.34	NS
Os03g0829200	Shoot	22.065	19.6	15.075	5.295	2.56
Os03g0830300	Shoot	NS	NS	NS	15.91	NS
Os03g0830500	Shoot	34.44	50.91	55.25	122.8	9.52
Os03g0830600	Shoot	NS	11.79	NS	10.11	NS
Os03g0831500	Shoot	-3.42	NS	2.53	4.2	NS
Os03g0835100	Shoot	NS	-2.72	-4.23	-7.58	NS
Os03g0835400	Shoot	NS	4.28	5.53	4.53	3.42
Os03g0835900	Shoot	2.43	2.32	2.5	3.14	2.28
Os03g0837000	Shoot	NS	NS	NS	5.02	5.25
Os03g0837300	Shoot	-2.04	-3.94	-3.965	-5.21	-2.54
Os03g0838800	Shoot	NS	5.91	NS	NS	NS
Os03g0839200	Shoot	-2.04	NS	NS	-2.6	NS
Os03g0841600	Shoot	NS	4.16	2.2	3.25	NS
Os03g0844600	Shoot	NS	3.29	NS	NS	3.93
Os03g0844700	Shoot	5.24	2.83	2.07	2.01	NS
Os04g0603000	Shoot	NS	-2.45	-2.46	-4.51	NS
Os04g0603200	Shoot	NS	NS	-2.62	-5.23	NS
Os04g0604900	Shoot	NS	2.33	2.2	NS	NS
Os04g0605300	Shoot	-3.85	-3.125	-3.135	-4.355	-6.29
Os04g0605500	Shoot	NS	-4.74	-7.72667	-10.1133	-5.65
Os04g0606000	Shoot	NS	-3.69	-4.72	-6.8	-12.36
Os04g0606900	Shoot	-2.38	NS	-3.03	NS	NS
Os04g0644600	Shoot	NS	-7.89	-19.515	-154.605	-4.82
Os04g0645100	Shoot	-2.335	-5.8	-7.99	-5.24	-2.185
Os04g0645200	Shoot	NS	5.88	8.89	6.43	NS
Os05g0468700	Shoot	NS	2.64	4.14	3.4	NS
Os05g0468900	Shoot	20.14	8.81	8.17	6.69	4.26
Os06g0163300	Shoot	-2.04	-4.45	-9.13	-13.72	-5.76
Os08g0160500	Shoot	NS	-4.035	-12.86	-16.77	-6.045
Os08g0441500	Shoot	NS	NS	-2.745	-8.995	-4.235
Os08g0442400	Shoot	NS	2.73	2.92	NS	7.21
Os11g0676500	Shoot	NS	NS	NS	3.36	3.37
Os12g0285600	Shoot	-2.32	-4.77	-5.44	-6.16	-2.21
Os12g0580700	Shoot	NS	NS	4.21	6.5	NS
Os12g0582700	Shoot	25.62	NS	NS	NS	NS
Os12g0583300	Shoot	-5.99	-15.79	-40.26	-122.41	-82.51
Os12g0583700	Shoot	2.67	6.11	5.99	3.56	6.32
Os12g0583900	Shoot	NS	2.95333	3.20667	2.49667	2.2
Os12g0586300	Shoot	-2.87	-3.71	-5.21	-5.47	-2.61
Os12g0589100	Shoot	NS	2.48	2.35	2.11	NS
Os01g0129600	Root	2.74	2.71	NS	3.07	10.14
Os01g0276200	Root	NS	-2.33	-3.46	-3.4	-2.33
Os01g0279400	Root	3.71	2.37	-3.9	-21.58	-12.77
Os01g0279800	Root	NS	NS	-2.02	-2.06	-2.74
Os01g0280400	Root	NS	-2.58	-3.74	-3.68	-2.94
Os01g0280500	Root	9.99	NS	11.81	NS	15.65
Os01g0281600	Root	NS	-14.19	-4.02	-14.19	-3.2
Os01g0282800	Root	-2.21	-3.65	-19.14	-45.24	-9.25
Os01g0283000	Root	-3.23	-2.01	-2.915	-4.855	-5.255
Os01g0285300	Root	NS	NS	-12.9	-36.08	-41.34
Os01g0888600	Root	NS	-3.99	-5.815	-11.38	-7.235
Os01g0888800	Root	11.94	13.96	16.51	10.25	7.3
Os01g0891700	Root	38.33	58.33	126.2	92.24	55.63
Os01g0892600	Root	-3.8	-10.04	-215.83	-215.83	-6.37
Os01g0892800	Root	-3.945	-3.825	-3.875	-12.96	-10.995
Os01g0893400	Root	-2.465	-6.18	-6.035	-6.26	-4.4
Os01g0894600	Root	-2.83667	-2.19333	NS	-2.45333	-2.84667
Os01g0895300	Root	NS	-2.37	-3.47	NS	NS
Os01g0896200	Root	-2.12	-2.24	-6.36	-23.43	-19
Os01g0897000	Root	NS	NS	-6	-14.03	-6.6
Os01g0897600	Root	NS	-3.34	-6.64	-11.73	-7.76
Os01g0927500	Root	NS	-2.255	-5.015	-2.575	-2.265
Os01g0929200	Root	-4.39	-5.46	-19.17	-73.65	-43.2
Os01g0930900	Root	NS	NS	-11.04	NS	NS
Os01g0931100	Root	-2.045	-4.48	-11.02	-21.06	-49.93
Os02g0262800	Root	NS	NS	2.13	2.9	3
Os02g0701600	Root	-2.42	-3.38	-4.76	-6.8	-4.34
Os02g0702600	Root	NS	NS	-4.57667	-14.0967	-30.7967
Os02g0703600	Root	NS	-2.19	-3.27	-2.59	NS
Os02g0704000	Root	-43.23	-43.23	-43.23	-18.16	-19.83
Os02g0704300	Root	3.3	3.47	5.57	6.81	3.9
Os02g0704500	Root	NS	2.81	3.67	3.2	3.41
Os02g0705400	Root	74.255	24.46	31.305	27.35	19.805
Os02g0705500	Root	2.3	NS	NS	NS	-2.14
Os02g0705600	Root	NS	NS	2.04	2.34	2.52333
Os02g0706500	Root	NS	-2.285	-4.865	-2.64	-5.52
Os02g0706900	Root	NS	-3.62	-8.93	-4.4	NS
Os02g0708200	Root	3.92	4.11	4.09	3.09	2.89
Os02g0708400	Root	NS	NS	-2.82	-4.13	-3.11
Os02g0710300	Root	-2.64	-3.2	-83.06	-83.06	-22.88
Os02g0710800	Root	-2.01	NS	-3.59	-2.77	-2.43
Os02g0712700	Root	NS	2.41	3.48	3.44	2.08
Os02g0713900	Root	3.89	5.28	8.37	8.47	6.74
Os02g0714000	Root	2.94333	3.23667	4.94333	4.40333	4.40333
Os02g0714100	Root	-2.16	NS	-2.09	NS	NS
Os02g0714200	Root	-2.55	-5.3	-43.58	-76.96	-180.06
Os02g0714600	Root	NS	NS	-2.27	-3.08	-2.86
Os02g0716500	Root	NS	2.23667	2.72667	NS	NS
Os02g0717800	Root	NS	NS	-2.9	-2.64	NS
Os02g0719000	Root	-3.82	-4.3	-31.49	-16.86	-77.74
Os02g0719700	Root	NS	NS	-12.16	NS	-12.16
Os02g0720200	Root	-2.64	-2.49	-19.69	-21.89	-10.66
Os02g0720500	Root	3.25	3.88	6.03	8.23	7.16
Os02g0720900	Root	NS	-2.27	-2.43	-2.84	-2.36
Os02g0721100	Root	NS	38.83	104.86	42.75	39.17
Os03g0358100	Root	2.79	2.98	5.63	4.58	3.59
Os03g0358200	Root	3.13	NS	NS	4.42	12.27
Os03g0358800	Root	NS	-6.28	-6.28	NS	NS
Os03g0359100	Root	NS	-2.54	-2.48	-2.675	-4.1
Os03g0359600	Root	NS	NS	-11.56	-11.56	-11.56
Os03g0815100	Root	28.21	33.74	44.38	31.21	32.8
Os03g0816400	Root	NS	NS	NS	-2.46	-2.05
Os03g0816600	Root	NS	NS	-3.95	-2.84	-2.58
Os03g0816700	Root	NS	NS	NS	25.54	295.7
Os03g0817200	Root	9.45	15.94	23.94	15.94	11.18
Os03g0817800	Root	NS	NS	-7.34	-20.6833	-7.17
Os03g0818100	Root	2.645	2.67	4.905	3.295	2.285
Os03g0818400	Root	NS	NS	-2.045	-3.05	-2.07
Os03g0820300	Root	30.88	19.54	65.61	51.58	118.88
Os03g0820400	Root	10.81	7.13	23.08	12.67	15.56
Os03g0820500	Root	70.2	17.42	NS	NS	18.24
Os03g0821100	Root	-2.19	-3.1	-4.94	-4.28	-4.54
Os03g0822300	Root	-5.14	-2.23	-8.02	-5.19	-2.15
Os03g0825300	Root	NS	NS	-2.4	-6.01	-5.44667
Os03g0827700	Root	-2.415	-2.395	-7.435	-6.19	-3.075
Os03g0828300	Root	NS	NS	6.19	7.52	4.61
Os03g0828600	Root	NS	NS	11.02	16.21	NS
Os03g0829000	Root	NS	NS	2.515	2.015	NS
Os03g0829200	Root	34.095	23.685	30.675	31.435	21.86
Os03g0830300	Root	NS	NS	11.52	NS	NS
Os03g0830500	Root	5.27	93.9	431.53	120.03	119.24
Os03g0830600	Root	NS	31.06	92.61	NS	NS
Os03g0830800	Root	NS	NS	NS	42.13	NS
Os03g0831500	Root	NS	-2.26	-3.1	NS	NS
Os03g0833800	Root	-2.6	NS	-3.47	-3.66	-3.12
Os03g0833900	Root	8.89	4.435	2.4	NS	NS
Os03g0835400	Root	NS	3.82	7.83	7.65	4.06
Os03g0835900	Root	4.53	6.07	8.79	5.53	7.35
Os03g0836300	Root	-3.17	-4.59	-6.92	-3.33	-3.06
Os03g0838800	Root	7.15	7.92	26.04	29.56	15.3
Os03g0839200	Root	NS	NS	NS	-4.06	-2.9
Os03g0841600	Root	NS	4.47	12.79	18.34	5.37
Os03g0841800	Root	-2.405	NS	NS	-2.47	-2.66
Os03g0843100	Root	NS	NS	2.535	2.435	2.23
Os03g0843600	Root	2.36	2.42	3.03	2.91	NS
Os03g0844700	Root	4.33	4.55	5.09	3.8	4.18
Os03g0845000	Root	8.8	4.73	7.85	3.31	5.15
Os04g0603000	Root	NS	NS	NS	-3.31	-3.59
Os04g0603200	Root	NS	NS	3.35	3.04	2.455
Os04g0604200	Root	NS	NS	-15.96	NS	-15.96
Os04g0604900	Root	NS	-5.24	-19.35	-19.35	-9.68
Os04g0605300	Root	9.13	24.085	43.195	11.34	20.515
Os04g0605500	Root	NS	NS	-2.47	-2.61	-2.99
Os04g0606000	Root	6.01	5.42	5.48	5.19	3.14
Os04g0644600	Root	-2.08	NS	-3.68	-3.485	NS
Os04g0645200	Root	-4.35	-4.92	-2.3	NS	-4.54
Os04g0645600	Root	NS	-2.11	-2.64	-3.2	-2.51
Os05g0200400	Root	-2.27	-2.38	-4.14	-2.6	-2.25
Os05g0304900	Root	NS	-2.6	-4.98	-13.44	-13.44
Os05g0305900	Root	4.005	4.1	7.34	5.58	2.685
Os05g0468600	Root	-5.9	-6.72	-10.84	-20.52	-5.05
Os05g0468900	Root	-3.78	NS	-10.69	NS	-3.35
Os05g0469600	Root	NS	NS	NS	32.87	248.77
Os05g0470000	Root	-2.13	NS	-2.84	-2.6	NS
Os05g0470700	Root	NS	NS	2.28	NS	2.02
Os06g0163300	Root	NS	-2.74	-5.44	-6.08	-4.34
Os06g0163400	Root	NS	NS	-6.42	-9.9	-5.31
Os08g0160300	Root	NS	-7	-28.72	-7.8	-8.73
Os08g0160500	Root	NS	-2.905	-12.885	-152.62	-16.96
Os08g0441500	Root	-3.35	-3.78	-3.185	-9.545	-2.405
Os11g0676500	Root	-2.37	NS	NS	-2.82	-2.01
Os12g0158400	Root	NS	NS	-11.74	NS	-4.1
Os12g0158600	Root	NS	NS	2.11	2.35	NS
Os12g0159000	Root	-3.09	NS	-2.5	NS	NS
Os12g0283900	Root	5.515	4.395	6.085	4.37	4.1
Os12g0285600	Root	NS	-2.01	-9.9	-19.65	-6.93
Os12g0580700	Root	NS	NS	2.98	2.2	NS
Os12g0581800	Root	NS	-2.44	-8.45	-10.27	-6.43
Os12g0582000	Root	10.09	15.8	12.11	NS	NS
Os12g0582700	Root	2.83	2.86	2.12	2.04	2.45
Os12g0582900	Root	-11.91	-5.51	-4.11	-11.91	NS
Os12g0583500	Root	-4.765	-4.41	-8.06	-6.625	-10.765
Os12g0583700	Root	8.86	11.18	22.59	23.56	19.57
Os12g0586000	Root	5.29	5.42	5.96	5.55	4.52
Os12g0586100	Root	NS	NS	3.24	8.25	-2.39
Os12g0586300	Root	-4.49	-28.66	-19.07	-43.08	-9.12
Os12g0588800	Root	-8.31	-5.52	-4.22	-5.81	-7.91
