# Supplementary material for: Unraveling the Genetic Elements Involved in Shoot and Root Growth Regulation by Jasmonate in Rice Using a Genome-Wide Association Study
Source: Rice (N Y). 2019 Sep 4;12:69. doi: 10.1186/s12284-019-0327-5 (PMC6726733; doi:10.1186/s12284-019-0327-5)
Supplement: Supplementary file 9 — Table S7. MapMan annotation of the JA-responsive candidate genes identified in the TENOR transcriptome database. (XLSX 384 kb) [file 12284_2019_327_MOESM9_ESM.xlsx]

## Sheet: MapMan annotation
secondlevel mapman ontology code	Number of mapped genes	name of ontology
27.3	51	RNA.regulation of transcription
29.5	30	protein.degradation
29.4	26	protein.postranslational modification
30.2	20	signalling.receptor kinases
20.1	13	stress.biotic
29.2	12	protein.synthesis
33.99	12	development.unspecified
30.3	11	signalling.calcium
29.3	9	protein.targeting
20.2	8	stress.abiotic
30.5	8	signalling.G-proteins
31.1	8	cell.organisation
34.99	8	transport.misc
27.1	7	RNA.processing
27.4	7	RNA.RNA binding
33.2	7	development.late embryogenesis abundant
13.1	6	amino acid metabolism.synthesis
26.2	6	misc.UDP glucosyl and glucoronyl transferases
29.7	6	protein.glycosylation
34.12	6	transport.metal
10.6	5	cell wall.degradation
10.7	5	cell wall.modification
11.8	5	lipid metabolism.''exotics'' (steroids, squalene etc)
16.1	5	secondary metabolism.isoprenoids
21.1	4	redox.thioredoxin
23.1	4	nucleotide metabolism.synthesis
26.10	4	misc.cytochrome P450
26.11	4	misc.alcohol dehydrogenases
28.1	4	DNA.synthesis/chromatin structure
28.99	4	DNA.unspecified
31.3	4	cell.cycle
31.4	4	cell.vesicle transport
10.8	3	cell wall.pectin*esterases
11.1	3	lipid metabolism.FA synthesis and FA elongation
11.9	3	lipid metabolism.lipid degradation
17.2	3	hormone metabolism.auxin
21.2	3	redox.ascorbate and glutathione
26.13	3	misc.acid and other phosphatases
26.22	3	misc.short chain dehydrogenase/reductase (SDR)
30.11	3	signalling.light
31.2	3	cell.division
34.1	3	transport.p- and v-ATPases
34.16	3	transport.ABC transporters and multidrug resistance systems
34.3	3	transport.amino acids
9.1	3	mitochondrial electron transport / ATP synthesis.NADH-DH
10.2	2	cell wall.cellulose synthesis
11.2	2	lipid metabolism.FA desaturation
11.3	2	lipid metabolism.Phospholipid synthesis
15.2	2	metal handling.binding, chelation and storage
16.8	2	secondary metabolism.flavonoids
17.1	2	hormone metabolism.abscisic acid
17.5	2	hormone metabolism.ethylene
23.2	2	nucleotide metabolism.degradation
23.3	2	nucleotide metabolism.salvage
26.1	2	misc.misc2
26.18	2	misc.invertase/pectin methylesterase inhibitor family protein
26.19	2	misc.plastocyanin-like
26.23	2	misc.rhodanese
26.28	2	misc.GDSL-motif lipase
26.3	2	misc.gluco-, galacto- and mannosidases
26.7	2	misc.oxidases - copper, flavone etc.
27.2	2	RNA.transcription
29.1	2	protein.aa activation
34.13	2	transport.peptides and oligopeptides
34.18	2	transport.unspecified anions
34.2	2	transport.sugars
34.5	2	transport.ammonium
5.2	2	fermentation.PDC
1.1	1	PS.lightreaction
11.6	1	lipid metabolism.lipid transfer proteins etc
13.2	1	amino acid metabolism.degradation
15.	1	#N/A
16.4	1	secondary metabolism.N misc
17.4	1	hormone metabolism.cytokinin
17.8	1	hormone metabolism.salicylic acid
18.2	1	Co-factor and vitamine metabolism.thiamine
19.1	1	tetrapyrrole synthesis.glu-tRNA synthetase
19.12	1	tetrapyrrole synthesis.magnesium-protoporphyrin IX monomethyl ester (oxidative) cyclase
19.9	1	tetrapyrrole synthesis.protoporphyrin IX oxidase
2.2	1	major CHO metabolism.degradation
21.4	1	redox.glutaredoxins
21.99	1	redox.misc
23.4	1	nucleotide metabolism.phosphotransfer and pyrophosphatases
25.	1	#N/A
26.24	1	misc.GCN5-related N-acetyltransferase
26.26	1	misc.aminotransferases
26.27	1	misc.calcineurin-like phosphoesterase family protein
26.4	1	misc.beta 1,3 glucan hydrolases
26.8	1	misc.nitrilases, *nitrile lyases, berberine bridge enzymes, reticuline oxidases, troponine reductases
28.2	1	DNA.repair
29.6	1	protein.folding
3.5	1	minor CHO metabolism.others
3.8	1	minor CHO metabolism.galactose
30.6	1	signalling.MAP kinases
30.8	1	signalling.misc
33.3	1	development.squamosa promoter binding like (SPL)
34.15	1	transport.potassium
34.20	1	transport.porins
34.22	1	transport.cyclic nucleotide or calcium regulated channels
34.7	1	transport.phosphate
34.9	1	transport.metabolite transporters at the mitochondrial membrane
8.2	1	TCA / org. transformation.other organic acid transformations
9.3	1	mitochondrial electron transport / ATP synthesis.electron transfer flavoprotein
